# Supplementary material for: A cross sectional study to examine factors influencing COVID-19 vaccine acceptance, hesitancy and refusal in urban and rural settings in Tamil Nadu, India
Source: PLoS One. 2022 Jun 9;17(6):e0269299. doi: 10.1371/journal.pone.0269299 (PMC9182563; doi:10.1371/journal.pone.0269299)
Supplement: S3 Appendix — (XLSX) [file pone.0269299.s003.xlsx]

## Sheet: Raw data Sheet
S.No.	Region of Residence	Age	Gender	Education Level	Monthly Income level	Marital Status	Employment Status	Do you have any underlying physician confirmed illnesses?	Are you enrolled into any health insurance program?	Have you been tested for COVID-19?	If yes, what was the result of your COVID-19 test?	If the COVID-19 test result was positive, how severe were your symptoms?	If the COVID-19 test result was positive, did you practice any home remedy to treat the infection?	In the past, have you ever refused to take a vaccine?	In the past, have you ever had a bad reaction to a vaccine?	Do you know anyone who has had a bad reaction to a vaccine previously?	Would the vaccination related bad events discourage you from taking a COVID-19 vaccine?	Have you received a COVID-19 vaccine?	If you received first of COVID-19 vaccine, do you plan to take the second dose of it?	If No, please specify the reason	Would you accept a COVID-19 vaccine if available?	Would you accept a COVID-19 vaccine if available for free?	Would you accept a COVID-19 vaccine if it is 50% effective?	Would you accept a COVID-19 vaccine if it is 70% effective?	Would you accept a COVID-19 vaccine with 90-95% efficacy?	Would you accept a COVID-19 vaccine if your employer recommended it?	Would you accept a COVID-19 vaccine if your doctor recommended it?	Would you accept a COVID-19 vaccine for children when it is available? (if applicable)	Would you accept a COVID-19 vaccine if successfully developed and approved?	Specify the reason for vaccinating yourself against COVID-19 infection	Specify the reasons for having hesitancy towards getting yourself vaccinated	What would motivate you to accept a COVID-19 vaccine? Please specify
1	1	2	1	7	5	1	1	2	1	1	2	1	2	2	2	2	2	3			4	4	4	4	4	3	2		3	NA	Safety	NA
2	1	2	2	7	6	2	1	2	1	1	2	1	1	2	2		1	3								3	3		1	NA	NA	NA
3	1	1	2	6	5	1	1	2	1	2	1	1	1	2	2	2	2	3			4	4	4	4	1	3	3		1	Safety	Safety	NA
4	1	1	1	4	4	1	1	2	1	1	2	1	1	2	2	2	2	2			1	1	1	1	1	1	1		1	Safety	Safety	NA
5	1	3	2	7	6	2	1	2	2	1	2	1	1	2	2	2	2	1	1		1	1	4	2	1	1	1	1	1	Safety	Family	Others
6	1	2	1	7	6	2	1	2	3	1	2	1	1	2	2	2	2	1	1		1	1	1	1	1	1	1		1	NA	Safety	NA
7	2	2	2	6	2	1	1	2	1	2	1	1	1		2	2	1	3			1	1	1	1	3	2	2	3	4	NA	NA	NA
8	1	1	2	6	6	2	1	2	3	1	2	1	1	2	2	2	1	2			1	1	1	1	1	5	3	5	1	Safety	Fear	Fear of corona
9	1	1	1	4	4	1	1	2	2	2	1	1	1	2	2	1	3	3			2	2	5	5	3	2	2	2	2	NA	NA	NA
10	2	3	2	1	4	1	3	2	1	1	1	1	2	2	2	1	1	3			1	2	2	2	2	3	2	2	1	NA	NA	NA
11	1	2	1	7	4	2	1	2	2	1	2	1	1	2	2	1	2	1	1		1	1	2	1	3	2	2	2		NA	Safety	NA
12	2	2	2	4	3	2	1	2	1	2	1	1	1	2	2	2	2	1	2		1	2	1	1	1	3	4	2	2	NA	Safety	NA
13	1	2	1	4	4	2	1	2	1	1	2	1	2								1	1	3	3	1	1	1	3		Safety	Safety	Others
14	2	2	1	7	6	1		2	2				1								1	1	2	1	2	1	1	2	1	NA	NA	Awareness
15	1	2		5	2	2	1	2		1	2	1	1	2	2	2	1	2			1	1	2		1	4		5	1	NA	NA	Safety
16	1	2	1	7	6	2		2	2	2	1	1	1	2	2	1	3	3			2	2	5	5	2	2	2	4	2	NA	Efficacy	Safety
17	2	1	2	5	5	1	1	2	1	1	2	1	1	2	2	2	1	1	1		1	1	2		1	2	1	5	1	NA	NA	NA
18	1	2	2	6	5	3	1	2	1	1	2	1	1	2	2	2	3	2			1	1	1	1	1	1	1	5	1	Family	NA	NA
19	1	1	2	5	5	1	1	2	1	1	2	1	1	2	2	2	3	3			1	1	1	1	1	1	1	5	1	NA	NA	NA
20	1	1	2	6	5	1	1	2	1	1	2	1	1	1	2	1	1	2			2	1	1	1	2	3	3	2	1	NA	NA	NA
21	2	2	1	7	6	2	1	2	1	1	2	1	1	3	3	2	1	3			5	5	5	3	3	5	4	5	2	NA	Side effects	Health Professional
22	1	2	1	5	5	2	1	2	1	1	2	1	1	1	2	2	2	2			1	1	4	4	1	1	1	5	1	Safety	NA	Fear of corona
23	1	2	1	7	5	1	1	2	1	1	2	1	1	2	1	2	2	3			1	2	1	1	3	1	1	1	2	NA	NA	Family members
24	1	1	2	6	6	1	1	2	1	1	2	1	1	2	2	1	2	1	1		1	1	5	1	1	1	1		1	Safety	NA	Efficacy
25	1	2	1	7	6	1	1	2	2	2	1	1	1	2	2	2	1	1	1		1	1	3	2	1	1	1	2	1	Safety	NA	Safety
26	1	2	2	7	5	1	1			1	3	1	3	3	4	3	4	3			4	4	3	3	5	3	3	5	3	NA	NA	Safety
27	1	2	2	3	4	2	1	2	1	1	2	1	1	3	4	4	4	3			3	3	3	3	5	5	5	5	3	NA	NA	Others
28	2	1	2	5	1	1	1	2	1	1	2	1	1	2	2	2		1	1		1	5	5	5	5	1	1	3	2	NA	NA	NA
29	2	2	2	6	2	2	1		1	1	2	1	1	2	2	2	2	2			1	1	1	1	1				1	Family	NA	NA
30	1	3	1		5	2		2	1	1	2	1	1	2	2	2	1	1		Others	1	2	2	1	1	2	1	5	1	Safety	NA	Safety
31	2	3	2	1	4	2	3	2	2	2	1	1	1	2	2	1	3	3			2	2	3		2	2	3	4	2	NA	Efficacy	NA
32	2	2	2	6	1	2	1	2	1	1	2	1	2	2	2	2	1	2			1	1	2		1	2	1	5	1	Family	Safety	Safety
33	1	1	2	5	2	1	1	3	1	1	2	5	2	2	3	2	3	3			1	1	1	1	3	1	1	1	1	NA	NA	NA
34	1	2	2	3		2	1	2	1	1	2	1	1	1	4	4	4	1	1		1	1	1	3	5	2	2	3	1	NA	Safety	NA
35	1	2	1	7	6	2	1	2	2	1	2	1	1	2	2	2	2	2			1	1	2	1	1	1	1	2	1	Safety	Safety	Others
36	1	1	2	6	3	2	1	2	1	1	2	1	2	1	2	2	2				1	1	3	1	3	1	1	3	2	NA	NA	NA
37	1	1	2	6	3	1	1	2	1	1	2	1	2	2	2	2	2	2			1	1	1	2	3	1	1	3	2	NA	NA	NA
38	2	1	1		1	1		2	1	1	2	1	2	2	2	2	1	2			1	1	2	1	1	2	1	5	1	NA	Safety	NA
39	2	1	1		1	1	1	2	1	1	2	1	2	2	2	2	2	2			1	1	1	2	3	1	2	3	2	NA	NA	NA
40	2	1	2	5	1	1	1	2	1	1	2	1	2	2	1	2	2	1	1		1	5	5	5	5	1	1	3	2	NA	Safety	NA
41		2	2	6	2	2	1	2	1	1	2	1	1					1	3		1	2	2	2	1	2	1	2	1	NA	Safety	Safety
42	1	2	2	4	4	2	1	2	1	1	2	1	1	1	2	2	2	1	1	Others	1	1	1	3		2	2	3	1	NA	NA	NA
43	1	2	1	7	6	2	1	2	2	1	2	1	2	2	2	2	1	2			1	1	2	1	1	2	1	5	1	Family	Safety	Safety
44	1	1	2	6	3	1	1	1	1	1	2	1	1	1	2	1	2	2			1	1	1	1	5	1	1	1	1	NA	Safety	NA
45	1	2	2	7	6	1	1	2	1	1	2	1	1	2	3	2	1	1	1		1	2	5	1	1	2	1		1	Family	Safety	Fear of corona
46	1	2	1	7	6	2	1	2	2	1	2	1	1	2	2	2	2	2			1	1	2	1	2	1	1	2	1	NA	NA	NA
47	1	2	2	6	2	1	1	2	1	1	2	1	1		2	2					1	1	1	1	3	2	2	2	3	NA	NA	NA
48	1	2	2	6	6	2	1	2	2	1	2	1	1	2	2	2	1	2			1	1	2	2	2	2	1	3	1	NA	Safety	Others
49	1	1	2	6	6	1	1	2	2	1	2	1	1	2	2	2	1	2			1	1	1	2	2	1	2	1	1	NA	Safety	Others
50	2	1	1	4	4	1	1	2	1	1	2	1	1	1	1	1	3	3			1	1	1	3	2	2	2	2	1	NA	NA	NA
51	1	3	1	2	3	1	1	2	1	1	2	1	1	1	1	1	1	3			2	1	1	2	2	1	1	2	2	NA	NA	NA
52	1	2	1	7	6	1	3	2	2	1	2	1	1	2	2	1	2	2			1	1	1	1	1	1	1	2	1	Safety	Safety	Others
53	1	2	2	4	1	2	3	2	2				1	2	2	2	2	1	1		1	1	1	1	1	1	1	5	5	Safety	Safety	Family members
54	1	4	1	4	6	2	3	1	3	2	1	1	1	2	2	2	2	1	1		1	1	1	1	1	1	1	5	5	Safety	Safety	Health Professional
55	2	2	1	5	6	1	1	2	1	1	2	1	1	2	2	2	2	3		Others	3	3	3	3	3	3	1	5	5	NA	NA	Health Professional
56	1	2	1	6	6	2	1	2	3	2	1	1	1	2	2	2	2	1	1		1	1	1	1	1	1	1	5	5	Safety	Safety	Others
57	1	3	2	4	1	2	3	1	3	2	1	1	1	2	2	2	2	1	1		1	1	1	1	1	1	1	5	5	Safety	Safety	Family members
58	1	2	2	6	5	2		2	1	1	2	1	2	2	2	1	1	1	2		2	1	2	2	1	1	2	1	3	NA	Safety	NA
59	1	3	2	1	4	2	1	2	1	1	2	1	1	1	2	1	2	1	1		2	1	1	1	2	2	1	1	1	NA	NA	NA
60	1	1	1	6	1	1	1	2	1	1	2	1	2	3	3	3	3	2			1	1	3	3	3	3	3	5	3	NA	NA	NA
61	1	2	1	7	2	2	1	2	1	1	3	1	1	1	1	2	1	1	1		1	1	1	3	3	3	3	2	5	NA	NA	NA
62	1	2	2	4	1	2	3	3	1	1	1	2	1	1	2	1	1	2			3	2	1		2	2	2	2	2	NA	NA	NA
63	2	2	2	6	6	2	1	2	1	1	2	1	1	2	2	3	1	2			2	3	5	3	2	3	1	5	1	NA	Side effects	Efficacy
64	1	2	2	3	1	2	3	2	1	1	2	1	1	1	2	1	1	1	1		2	2	1	3	3	1	1	2	3	NA	NA	NA
65	2	3	1	4	4	2	1	2	1	1	2	1	1	1	2	3	2	1	1		1	2	2	3	2	1	2	1	2	NA	NA	NA
66	1	1	1	6	1	1	3	2	1	1	2	1	1	2	2	1	1	1	1		2	2	1	3	1	2	2	2	3	NA	Safety	NA
67	1	3	1	3	4	2	1	2	1	1	2	1	1	1	1	2	1	1	1		2	2	2	3	4	2	1	1	2	NA	NA	NA
68	1	2	2	6	2	1	3	2	1	1	2	3	3	2	2	2	4	3			2	3	2	4	3	3	4	3	3	NA	NA	NA
69	1	3	2	6	2	2	1	2	2	3	2	1	3	1	3	3	3	2			1	1	2	3	1	2	2	1	2	NA	Safety	NA
70	1	1	1	6	2	1	1	2	1	1	2	2	2	3	3	3	3	2			1	1	3	3	3	3	3	5	3	NA	NA	NA
71	1	2	1	6	2	1	3	2	2	2	2	1	3	1	1	2	1	1	1		1	1	1	5	3	2	2	2	2	NA	NA	NA
72	1	2	1	6	2	1	1	1	2	1	2	1	3	2	4	3	1	1	1		1	1	1	3	3	2	2	2	2	NA	NA	NA
73	1	2	2	5	1	2	3	2	2	2	1	1	1	2	2	2	2	1	1		1	1	1	1	1	1	1	5	5	Safety	Safety	Others
74	1	4	1	3	1	2	3	1	3	2	1	1	1	2	2	2	2	1	1		1	1	1	1	1	1	1	5	5	Safety	Safety	Health Professional
75	1	2	1	6	6	2	1	2	1	1	2	1	1	2	2	2	2	2			1	1	1	1	1	1	1	5	5	Safety	Safety	NA
76	2	2	2	4	1	2	3	2	1	2	1	1	1	2	2	2	2	1	1		1	1	1	1	1	1	1	5	5	Safety	Safety	Others
77	1	3	1	4	1	2	3	2	3	2	1	1	1	2	2	2	2	1	1		1	1	1	1	1	1	1	5	5	Safety	Safety	Health Professional
78	2	2	1	3	4	2	1	2	1	1	2	1	1	2	2	2	2	1	1		1	1	1	1	1	1	1	5	5	Safety	Safety	Health Professional
79	1	2	1	6	6	2	1	1	2	2	1	1	1	2	2	2	2	3			3	3	3	3	3	3	1	5	5	NA	NA	Health Professional
80	1	4	2	3	1	3	3	1	1	1	2	1	1	2	2	2	2	2			1	1	1	1	1	1	1	5	5	Safety	Safety	Health Professional
81	2	3	2	3	4	2	1	2	1	1	2	1	1	2	2	1	3	3			2	3	3	3	5	3	4	3	3	NA	Safety	NA
82	1	2	2	3	4	2	1	1	2	1	2	1	1	2	1	2	2	3			1	4	3	3	3	2	3	4	3	NA	NA	NA
83	2	2	1	6	4	2	1	2	1	3	1	1	1	2	2	1	2	3			2	4	3	3	4	3	3	4	3	NA	NA	NA
84	1	3	2	2	4	2	1	2	1	1	2	1	1	2	2	1	2	3			1	4	3	2	4	3	4	3	2	NA	NA	NA
85	2	3	1	3	4	1	1	2	1	1	3	1	1	2	1	2	2	3			1	3	4	3	4	1	4	3	3	NA	NA	NA
86	2	1	2	3	4	2	1	1	1	1	2	1	1	2	1	1	2	1	2		2	4	3	3	3	2	3	4	2	NA	NA	NA
87	1	1	1	3	3	2	3	2	1	1	2	1	1	2	2	1	2	3			2	3	3	3	4	3	3	2	3	NA	NA	NA
88	1	2	1	4	4	2	1	2	1	2	1	1	1	2	2	2	2	3			1	4	4	3	3	2	3	3	3	NA	NA	NA
89	1	2	1	4	4	2	1	2	1	1	2	1	1	2	2	1	2	3			2	3	4	3	3	2	2	4	3	NA	NA	NA
90	1	2	2	1	4	2	1	2	1	1	2	1	1	1	1	2	3	3			1	2	3	2	2	2	2	3	4	NA	NA	NA
91	2	2	1	1	4	2	1	1	1	2	2	1	1	2	2	2	2	3			2	4	3	3	3	2	3	3	3	NA	NA	NA
92	1	3	1	3	4	2	1	1	1	1	2	1	3	2	2	2	2	3				3	2	3	3	2	3	3	3	NA	NA	NA
93	2	2	1	2	4	2	1	2	1	1	2	1	1	2	2	1	2	3			2	3	4	3	4	2	3	3	2	NA	NA	NA
94	2	3	1	2	4	2	1	1	1	1	2	1	1	2	2	1	2	3			1	4	4	4	4	2	3		2	NA	NA	Others
95	1	2	1	2	4	1	1	2	1	1	2	1	1	2	2	2	2	3			2	3	3	3	4	2	2	2	2	NA	NA	NA
96	1	2	2	2	3	1	3	1	1	1	2	1	1	2	2	2	3	3			1	4	4	3	3	1	3	4	3	NA	NA	NA
97	1	2	2	1	4	2	1	2	1	1	2	1	1	1	1	2	2	3			2	3	5	3	3	2	3	4	4	NA	NA	NA
98	1	2	2	1	4	1	1	1	1	1	2	1	1	2	1	2	2	3			2	2	3	2	2	1	3	3	3	NA	NA	NA
99	1	2	2	6	6	2	1	1	1	1	2	1	1	2	2	2	2	1	1		1	1	1	1	1	1	1	5	5	Safety	Safety	Others
100	1	2	1	6	6	2	1	2	1	1	2	1	1	2	2	2	2	3			1	1	1	1	1	1	1	5	5	Safety	Safety	Health Professional
101	2	3	2	1	1	2	3	1	3	2	1	1	1	2	2	2	3	1	1		3	3	3	3	3	1	1	5	5	NA	NA	Health Professional
102	1	3	1	4	5	2	1	2	1	1	2	1	1	2	2	2	2	1	1		1	1	1	1	1	1	1	5	5	Safety	Safety	Health Professional
103	1	3	1	6	6	2	3	2	2	2	1	1	1	2	2	2	2	1	1		1	1	1	1	1	1	1	1	1	Safety	Safety	Family members
104	1	3	2	1	1	2	2	1	3	2	1	1	1	2	2	2	2	1	1		1	1	1	1	1	1	1	5	5	Safety	Safety	Health Professional
105	2	1	2	6	1	1	3	2	1	1	2	1	1	2	2	3	2	1	1		1	1	1	1	1	1	1	5	5	Safety	Safety	Others
106	1	2	2	2	3	2	1	1	1	1	2	1	1	1	2	1	2	3			1	1	2	3	4	1	2	2	2	NA	NA	NA
107	1	2	2	1	3	1	3	2	1	1	2	1	1	1	1	2	2	3			1	4	4	2	3	1	4	2	1	NA	NA	NA
108	1	2	1	1	3	1	1	1	1	1			1	1	1	1	2	3			1	3	3	2	3	2	3	1	3	NA	NA	NA
109	1	1	1	6	4	1	1	1	1	1	2	1	1	1	1	2	2	3			2	4	4	3	5	2	3	3	3	NA	Safety	NA
110	1	2	2	2	3	1	1	1	1	1	2	1	1	1	2	1	2	3			1	5	3	2	3	2	3	4	4	NA	NA	NA
111	1	2	2	1	3	1	1	2	1	1	1		1	2	1	1	1	3			1	4	3	2	3	3	4	2	1	NA	NA	NA
112	2	2	1	3	3	1	3	1	1	1	2	1	1	1	1	1	1	1	1		3	4	4	3	4	3	4	4	4	NA	NA	NA
113	2	2	1	3	3	1	1	2	1	1	3		1	2	2	1	2	3			2	4	2	4	4	2	4	4	3	NA	NA	NA
114	1	2	2	4	3	2	1	2	1	1	2	1	1	1	1	1	1	3			1	4	3	2	3	3	4	3	3	NA	NA	NA
115	1	2	2	3	3	2	1	1	1	1	2	1	1	1	2	1	1	3			1	3	2	3	5	2	3	2	3	NA	Safety	NA
116	1	3	2	4	3	1	1	1	1	1	2	1	1	2	1	2	2	3			2	5	4	2	3	2	3	2	3	NA	NA	NA
117	1	3	1	4	6	2	1	1	2	2	1	1	1	2	2	2	2	2			1	1	1	1	1	1	1	5	5	Safety	Safety	Family members
118	1	2	2	3	1	2	3	1	2	2	1	1	1	2	2	2	2	2			1	1	1	1	1	1	1	5	5	Safety	Safety	Family members
119	1	3	2	5	6	2	1	2	1	2	1	1	1	2	2	2	2	1	1		1	2	1	2	3		1	1	1	NA	Safety	NA
120	1	3	1	4	1	2	1	2	1	1	2	1	1	2	2	2	2	1	3		1	1	1	1	1	1	1	5	1	NA	Safety	NA
121		2	2	4		3	2	2	1	1	2	1	1	2	2	2	2	3			1	3	2	2	1	3	1	2	1	NA	Safety	Others
122	1	3	1	6	6	2	3	2	3	1	1	2	1	2	2	2	2	1	1		1	1	1	1	1	1	1	5	5	Safety	Safety	Family members
123	1	2	2	7	6	1	1	2	1	1	2	1	1	2	2	2	2	1	1		3	3	3	3	3	3	3	4	2	NA	NA	NA
124	1	2	2	5	3	1	3	2	3	2	1	1	1	2	2	2	2	3			3	3	3	3	4	3	3	3	4	NA	NA	NA
125	1	2	2	4		2	2	2	3	2	1	1	1	2	2	3	3				2	2	2	1	2	2	2	2	1	Safety	NA	NA
126	1	3	2	5	3	2	1	2	1	2	1	1	1	2	2	3	4	3			3	1	2	2	2	3	2	3	2	NA	NA	NA
127	1	2	2	4		2	2	2	1	2	1	1	1	2	2	2	3	3			2	1	1	2	2	2	2	1	2	NA	NA	NA
128	1	2	2	4		2	2	2	1	3	1	1	1	2	2	4	3	3			3	2	1	1	2	2	2	2	1	NA	NA	NA
129	1	3	2	4		2	2	2	1	2	1	1	1	2	2	3	3	3			2	2	3	4	5	2	2	1	2	Safety	NA	NA
130	1	3	1	4		2	3	2	1	2	1	1	1	2	2	3	3	3			2	2	1	1	1	2	3	1	2	NA	NA	NA
131	1	2	1	4	3	1	3	2	1	2	1	1	1	2	2	3	3	3			2	2	1	1	1	2	2	1	3	NA	NA	NA
132	1	1	1	5	3	1	1	2	1	2	1	1	1	2	2	4	3	3			1	2	2	1	1	2	3	1	2	Safety	NA	NA
133	1	2	1	6	3	1	3	2	1	2	1	1	1	2	2	3	3	3			1	2	2	1	1	1	3	1	1	NA	NA	NA
134	1	2	2	3	2	2	1	2	1	2	1	1	1	2	2	3	3	3			3	4	4	4	4	3	3	3	3	NA	NA	NA
135	1	3	2	2	3	1	3	2	1	2	1	1	1	2	2	3	3	3			2	2	2	1	1	2	3	1	2	Safety	NA	NA
136	1	2	1	3	2	1	1	2	1	2	1	1	1	2	2	2	3	3			2	3	2	2	4	2	3	1	2	NA	NA	NA
137	1	3		2	3	1	3	2	1	2	1	1	1	2	2	3	2	3			1	1	5	5	5	2	3	2	1	NA	NA	NA
138	1	3	2	2		2	3	2	1	2	1	1	1	2	2	4	3	3			2	2	1	1		1	2	1	1	NA	NA	NA
139	1	2	2	1		2	3	2	1	2	1	1	1	2	2	3	3	3			2	2	2	1	1	2	2	1	2	NA	NA	NA
140	1	2	2	4		2	2	2	1	2	1	1	1	2	2	4	3	3			1	3	3	2	1	2	3	1	2	NA	NA	NA
141	1	1	2	5	3	1	1	2	1	2	1	1	1	2	2	4	4	3			2	2	1	2	2	2	4	1	2	NA	NA	NA
142	1	2	2	2		2	3	2	1	3	1	1	1	2	2	4	3	3			2	2	1	1	3	2	4	1	2	NA	NA	NA
143	1	2	2	4	2	1	3	2					1	2	2	4	3	3			3	4	4	2	2	3	3	4	4	NA	NA	NA
144	1	2	1	1	3	1	1	1	1	1	2	1	3	1	1	2	3	3			3	4	4	4	4	3	3	3	3	NA	NA	NA
145	1	2	2	1	3	1	1	1	1				1	2	2	1	2	3			2	4	4	3	3	2	3	3	3	NA	NA	NA
146	1	2	2	4	4	2	1	2	1	2	1	1	1	2	2	2	2	3			5	5	5	5	5		2	5	1	NA	NA	Fear of corona
147	2	2	2	5	4	2	2	2	3	1	2	1	1	2	2	2	2	2			5	5	5	5	4		5	5	1	NA	NA	Fear of corona
148	1	2	1	5	4	2	1	2	3	1	2	1	1	2	1	2	2	2			1	1	5	5	1	1	1	3	2	Safety	NA	NA
149	1	2	1	5	5	2	1	2	1	1	2	1	1	2	2	2	2	1	1		1	1	4	4	1	1	1	1	1	Fear of Corona	NA	NA
150	1	1	1	5	3	1	1	2	3	2	1	1	1	2	1	2	2	2			1	1	5	5	1	1	1		1	NA	NA	NA
151	1	1	1	5	3	1	1	2	3	1	2	1	1	2	1	1	2	2			1	1	5	5	1	1	1		1	NA	NA	NA
152	1	1	2	5	3	2	1	2	3	1	2	1	1	2	2	2	2	1	1		1	1	5	5	1	1	1	5	1	NA	NA	NA
153	2	1	1	5	3	1	1	2	3	1	2	1	1	2	2	2	2	1	1		1	1	5	5	1	1	1		1	NA	NA	NA
154	2	2	2	5	3	2	1	2	3	1	2	1	1	2	2		2	2			1	1	5	5	1	1	1	1	1	NA	NA	NA
155	1	2	1	5	4	1	1	2		1	2	1	1	2	2	2	2	2			1	1	5	5	1	1	1		1	NA	NA	NA
156	2	2	2	6	4	2	1	2		1	2	1	1	2	2	2	2	2			1	1	5	5	1	1	1	5	1	NA	NA	NA
157	2	2	2	3	1	2	3	1	1	1	2	1	1	2	2	2	2	1	1		1	1	1	1	1	1	1	5	5	Safety	NA	Family members
158	1	3	1	6	6	2	3	1	3	2	1	1	1	2	2	2	2	2			1	1	1	1	1	1	1	5	5	Safety	NA	Health Professional
159	1	3	2	4	1	2	3	1	3	1	2	2	1	2	2	2	2	1	1		1	1	1	1	1	1	1		4	Safety	NA	Family members
160	1	4	1	6	6	2	3	1		2	1	1	1	2	2	2	2	1	1		1	1	1	1	1	1	1		5	Safety	NA	Health Professional
161	1	2	2	6	1	2	3	1	3	2	1	1	1	2	2	2	2				1	1	1	1	1	1	1		5	Safety	NA	Health Professional
162	2	4	1	6	6	2	1	1	2				1	2	2	2	2	1	1		1	1	1	1	1	1	1		5	Safety	NA	Awareness
163	1	3	2	3	1	2	3	1	2	2	1	1	1	2	2	2	2	1	1		1	1	1	1	1	1	1	5	5	Safety	NA	Awareness
164	1	2	2	7	5	2	1	2	3				1	2	2	2	2	1	1		1	1	3	1	1	1	1	1	1	NA	NA	Safety
165	1	3	1	6	6	2	1	2	2				1	2	2	2	2	1	1		1	1	1	1	1	1	1	5	5	Safety	NA	Others
166	1	1	1	5	3	1	3	2		1	2	1	1	2	2	2	2	1	1		1	1	5	5	1	1	1		1	NA	NA	NA
167	1	1	1	5	3	1	1	2	3	1	2	1	1	2	2	3	2	2			1	1	5	5	1	1	1		1	NA	NA	NA
168	2	2	1	2	4	1	1	1	1				1	1	1	3	3	3			2	4	3	3	4	1	3	2	2	Safety	NA	Others
169	1	3	1	3	4	2	1	1	1	2	1	1	1	2	2	2	1	3			1	2	3	3	3	1	3		3	Safety	NA	NA
170	2	2	2	3	3	2	1	2	1	2	2	1	1	2	2	1	2	3			1	4	4	3	4	3	4		3	Safety	NA	Others
171	2	2	1	4	5	2	1	2	1	2	1	1	1	2	2	2	2	1	1		3	4	3	4		3	2		3	NA	NA	Others
172	2	2	2	4	1	2	3	1	1	2	1	1	1	2	2	2	2	1	1		1	4	4	4	4	3	3	4	3	Safety	NA	NA
173	1	4	2	4	1	2	3	1	2	2	1	1	1	2	2	2	2	1	1		3	3	3	3	3	3	3	3	3	Safety	NA	Safety
174	1	3	1	3	5	2	1	2	1	2	1	1	1	2	2	2	2	1	1		3	4	3	3	3	2	3		3	Safety	NA	Others
175	2	2	2	3	1	2	3	1	2	1	2	1	1	2	2	2	2	1	1		1	1	1	1	1	1	1	5	5	Safety	NA	Others
176	1	4	2	1	1	2	3	1	1	1	2	1	1	2	2	2	2	1	1		1	1	1	1	1	1	1	5	5	Safety	NA	Others
177	2	3	2	3	1	2	3	1	3	2	1	1	1	2	2	2	2	1	1		1	1	1	1	1	1	1		5	Safety	NA	Awareness
178	2		2	3	1	2	3	1	3	2	1	1	1	2	2	2	2	1	1		1	1	1	1	1	1	1	5	5	Safety	NA	Awareness
179	2	4	1	4	5	2	1	2	3	2	1	1	1	2	2	2	1	1	2		1	1	1	1	1	1	1	5	5	Safety	NA	Awareness
180	2	3	1	2	4	2	1	2	3	2	1	1	1	2	2	2	2	1	1		1	1	1	1	1	1	3		5	Safety	NA	Others
181	2	4	1	4	1	2	3	2	1	1	2	1	1	2	2	2	2	1	1		1	1	1	1	1	1	3	5	5	Safety	NA	Health Professional
182	1	2	2	6	6	2	1	2	1	2	1	1	1	2	2	2	2	3			1	1	3	2	1	1	1	2	2	Safety	NA	Others
183	2	3	1	3	5	2	1	2	1	2	1	1	1	2	2	2	2	1	1		1	1	1	1	1	1	3	5	5	Safety	NA	Others
184	2	2	2	1	1	3	3	2	1	2	1	1	1	2	2	2	2	1	1		1	1	1	1	1	1	1	5	5	Safety	NA	Health Professional
185	1	3	2	3	1	3	3	2	1	2	1	1	1	2	2	2	2	1	1		1	1	1	1	1	1	1	5	5	Safety	NA	Health Professional
186	2	2	2	3	1	2	3	2	3	2	1	1	1	2	2	2	2	1	1		1	1	1	1	1	1	1	1	5	Safety	NA	Health Professional
187	1	2	1	3	1	2	1	2	3	2	1	1	1	2	2	2	2	1	1		1	1	1	1	1	1	1	5	5	Safety	NA	Awareness
188	2	3	1	6		2	3	1	1	1	2	1	1	1	1	1	1	2			3	4	2	2	2	3	4	4	4	NA	NA	NA
189	2	2	1	4	5	2	1	1	3					2	2	2	2	1	1		1	1	1	1	1	1	1	5	5	Safety	NA	Others
190	1	3	1	4	1	2	3	2	1	2	1	1	1	2	2	2	2	1	1		1	1	1	1	1	1	1	5	5	Safety	NA	Health Professional
191	1	1	1	4	3	1	1	2	3	1	1	2	2	2	2	2	2	2			1	1		5	1	1	1		1	NA	NA	NA
192	1	1	2	4	3	2	1	2	2	1	2	1	1	2	2	2	2	2			1	1	5	5	1	1	1		1	NA	NA	NA
193	1	2	2	6	6	2	1	2		2	1	1	1	2	2	2	2	1	1		1	1	1	1	1	1	1	5	5	Safety	NA	Health Professional
194	2	3	2	2	1	3	3	1	1	1	2	1	1	2	2	2	2	1	1		1	1	1	1	1	1	1	5	5	Safety	NA	Health Professional
195	1	4	1	5	6	2	3	1	2	1	2	1	1	2	2	2	2	2			1	1	1	1	1	1	1	5	5	Safety	NA	Health Professional
196	1	3	1	4	6	2	1	1	3	2	1	1	1	2	2	2	2	1	1		1	1	1	1	1	1	1	5	5	Safety	NA	Others
197	1	3	1	4	5	2	1	1	3	2	1	1	1	2	2	2	2	1	1		1	1	1	1	1	1	1	5	5	Safety	NA	Others
198	1	2	2	6	1	2	3	1	2	2	1	1	1	2	2	2	2	1	1		1	1	1	1	1	1	1	5	5	Safety	NA	Health Professional
199	1	2	1	4	6	2	1	1	2	2	1	1	1	2	2	2	2	1	1		1	1	1	1	1	1	1	5	5	Safety	NA	Awareness
200	1	2	2	5		2	3	2	1	3	1	1	2	2	2	3	4	3			3	4	4	4	4	3	3	1	2	NA	NA	NA
201	1	2	2	5	3	2	1	2	1	2	1	1	1	2	2	3	2	3			1	3	3	1	3	3	3	3	4	NA	NA	NA
202	1	2	2	4		2	3	2	2	2	1	1	1	2	2	3	3	3			3	4	4	2	2	3	3		4	NA	NA	Others
203	1	2	2	5	3	1	1	2	1	2	1	1	1	2	2	4	3	3			3	2	3	3	3	3	3	2	3	NA	NA	NA
204	1	2	1	2	1	2	2	2	1	2	2	3	2	1	1	2	2	1	1		1	1	1	1	1	1	3		2	Safety	NA	Others
205	1	2	2	4		2	3	2	1	2	1	1	1	2	2	4	3	3			1	1	1	1	1	1	1	1	1	NA	NA	NA
206	1	2	2	5	3	2	1	2	1	3	1	1	1	2	2	3	4	3			1	1	1	1	1	1	1		1	NA	NA	NA
207	1	2	2	4		2	2	2	1	3	1	1	1	2	2	4	3	3			1	1	1	1	1	1	1		1	NA	NA	Others
208	1	1	2	5	2	2	3	2	1	3	1	1	1	2	2	4	4	3			1	2	2	2	2	1	1		1	Safety	NA	NA
209	1	2	1	3	1	1	3	1	1	1	2	4	2	1	1	2	2	2			1	3	3	1	1	1	3	2	3	NA	NA	NA
210	1	2	2	4		2	3	2	1	3	1	1	1	2	2	2	2	3			2	1	1	1	1	1	1		1	NA	NA	NA
211	1	1	1	3	1	1	2	2	1	1	1	1	1	1	1	1	1	1	1		1	3	3	2	2	1	2	2	2	Safety	NA	NA
212	1	2	2	5	3	1	2	2	1	2	1	1	1	2	2	3	3	3			1	1	1	1	1	1	1		1	NA	NA	NA
213	1	2	2	4		2	2	2	1	2	1	1	1	2	2	3	3	3			1	1	1	1	1	2	1	1	2	Safety	NA	NA
214	1	1	2	2	1	1	1	2	2	2	2	3	1	1	1	1	2	1	1		1	2	3	2	2	1	1	1	1	NA	NA	NA
215	1	2	2	2	2	2	1	1	1	1	1	1	1	1	1	2	2	2			1	1	1	1	1	1	2		2	NA	NA	Others
216	1	2	1	2	2	2	3	1	1	1	1	1	2	2	1	2	2	2			1	1	1	1	1	1	1	1	1	NA	NA	NA
217	1	2	1	2	2	2	1	1	1	1	1	1	1	1	1	1	1	1	1		1	1	1	1	1	1	1	1	1	NA	NA	NA
218	1	4	2	3	2	2	2	1	1	1	1	3	2	1	1	1	1	1	1		1	1	3	2	2	1	3	3		NA	NA	NA
219	1	2	2	3	1	2	3	1	1	1	1	1	1	1	1	1	1	1	1		1	1	1	1	1	1	1	1	1	NA	NA	NA
220	1	3	2	4	1	2	1	1	2	1	1	3	2	2	1	1	1	1	1		1	1	1	1	1	1	5	4	1	NA	NA	NA
221	1	2	1	6	6	1	3	2	1	2	1	1	1	2	2	2	2	3			1	1	5	5	1	1	1		1	Fear of Corona	NA	NA
222	1	2	2	6	6	2	1	2	1	1	2	1	1	2	2	2	2	2			1	1	5	5	1	1	1			Fear of Corona	NA	NA
223	1	1	2	6	5	1	1	2	1	1	2	1	1	2	2	2	2	2											1	NA	NA	NA
224	1	1	1	2	4	1	1	2	1	1	2	1	2	2	2	2	2	1	1		1	1	5	5	1	1	1		1	Fear of Corona	NA	NA
225	2	2	1	2	4	2	1	2	1	1	2	1	1	2	2	2	2	3			3	3	3	5	1	1	1	5	1	Safety	NA	NA
226	2	2	2	6	6	2	1	2	3	1	2	1	1	2	2	2	2	2			1	1	1	1	1	1	1	1	1	Fear of Corona	NA	NA
227	1	1	1	4	5	1	1	2	1	1	2	1	1	2	2	2	2	3			3	3	3	4	3	3	1		1	NA	fear	Others
228	2	3	1	1	3	2	1	2	1	1	2	1	1	1	2	1	1	1	1		1	1	1	4	2	2	1	1	2	NA	NA	NA
229	1	4	1	1	3	2	1	2	1	1	2	1	1	1	2	1	1	1	2		1	1	1	1	2	2	2	1	2	NA	NA	NA
230	2	3	2	1	4	2	1	2	1	1	2	1	1	1	2	1	1	1	1		2	2	2	1	2	2	1	2	2	NA	NA	NA
231	2	4	2	1	4	2	1	2	1	1	2	1	1	1	2	1	2	1	1		1	1	1	4	1	1	2	1	2	NA	NA	NA
232	2	3	1	1	3	2	1	1	1	1	2	1	1	1	2	2	1	1	1		2	2	2	4	2	2	2	2	2	NA	NA	NA
233	2	3		1	4	2	1	2	1	2	2	1	1	1	2	1	1	1	1		2	2	2	3	2	1	1	3	2	NA	NA	NA
234	1	3	1	1	4	2	1	2	1	1	2	1	1	1	2	1	1	1	1		2	2	1	1	3	2	2	2	2	NA	NA	NA
235	1	2	2	5	3	2	1	2	1	2	1	1	1	2	2	3	3	3			2	2	2	2	2	1	1		1	NA	NA	NA
236	1	2	2	4		2	2	2	1	3	1	1	1	2	2	3	3	3			1	1	1	1	1	1	1	1	1	NA	NA	NA
237	1	3	2	2		2	3	2	1	3	1	1	2	2	2	3	4	3			1	1	1	1	1	1	1		2	NA	NA	NA
238	1	2	1	5	4	1	1	2	1	2	2	4	3	2	2	4	3	3			2	1	1	2	1	1	3		3	NA	NA	Others
239	2	2	2	4	4	2	1	2	2	2	1	2	1	1	1	1	1	2			1	1	1	1	1	1	4	4	1	NA	NA	NA
240	2	2	1	4	5	2	1	2	3	2	1	1	1	2	2	2	2	1	1		1	1	1	1	1	1	1	5	5	Safety	NA	Health Professional
241	1	2	2	3		2	2	2	1	2	1	1	1	2	2	4	3	3			3	5	4	2	2	3	3		4	NA	NA	Health Professional
242	1	4	1	4		1	3	1	1	2	1	1	1	2	2	4	4	3			3	4	4	4	5	3	4	4		NA	NA	NA
243	1	2	2	7	6	1	1	2	1	2	1	1	1	2	2	2	2	1	1		2	1	5	5	1	2	1	1	2	NA	NA	NA
244	1	4	2	2	1	3	3	1	3	2	1	1	1	2	2	2	4	3			3	3	3	3	3	3	1	5	5	NA	NA	Health Professional
245	2	1	1	4	3	1	1	2	1	1	2	1	1	2	2	2	2	1	1		1	1	5	5	1	1	1		1	NA	NA	NA
246	1	1	1	5	4	1	1	2	3	1	2	1	1	2	2	2	2	2			1	1	5	5	1	1	1		1	NA	NA	NA
247	1	2	2	3	5	2	1	2	2	2	1	1	1	2	1	2	2	3			5	5	5	5	5		3			NA	NA	NA
248	1	3	2	4		2	2	2	1	2	1	1	1	2	1	2	2	3			5	5	5	5	5		5	5		NA	NA	side effect
249	1	2	2	5		2	2	2	1	2	1	1	1	2	2	3	2	3			5	5	5	5	5	5	5		3	NA	NA	NA
250	2	2	1	3	4	2	1	2	1	1	1	2	1	2	2	3	2	1	1		1	1	5	5	1	1	1	5	1	Safety	NA	NA
251	1	2	2	3		2	2	2	1	2	1	1	1	2	2	3	3	3			5	5	5	5	5		5			NA	NA	side effect
252	1	2	2	6		2	2	1	3					2	2	2	2	3			5	5	5	5	5	5	5	5	1	NA	NA	NA
253	1	2	2	6	5	2	1	2	2	1	2	1	1	2	2	1	2	2			1	1	3	3	1	1	1		1	Safety	NA	NA
254	1	2	2	4	3	2	1	2	3	1	2	1	1	1	1	2	2	1	1		1	2	4	5	1	1	1	5		Safety	NA	NA
255	1	1	1	5		1	3	2	1	2	1	1	1	2	2	2	3	3			5	5	5	5	5		3		1	NA	NA	Family members
256	1	3	1	6	6	2	1	2	2	1	2	1	1	2	2	2	2	2			1	1	4	4	1	1	1	2	1	Safety	NA	NA
257	2	2	1	4	4	2	3	2	1	1	2	1	1	2	2	2	3	3			1	3	3	2	3	2	2	3	2	NA	NA	NA
258	2	2	1	1	4	2	1	2	1	2	2	1	1	1	1	2	3	3			1	4	4	3	4	2	3	3	3	NA	NA	NA
259	1	2	2	5	4	1	1	2	1	1	2	1	1	2	1	1	2	2			2	3	3	4	4	2	3		2	NA	NA	Others
260	1	3	2	6	1	2	3	2	2	2	1	1	1	2	2	2	2	1	1		1	2	1	1	1		1		1	Safety	NA	Safety
261	1	2	1	6	6	2	1	1	3	1	1	5	1	2	2	2	2	2			1	1	1	1	1	1	1	5	5	Safety	NA	Others
262	1	4	1	5	6	3	3	1	2	2	1	1	1	2	2	2	2	2			1	1	1	1	1	1	1	5	5	Safety	NA	Awareness
263	1	2	2	7	6	2	1	2	1	1	2	1	2	2	2	2	2	2			1	2	5	3	1	1	1	1	1	NA	NA	Family members
264	1	2	1	4	6	2	1	1		2	1	1	1	2	2	2	2	1	1		1	1	1	1	1	1	1	5	5	Safety	NA	Awareness
265	2	2	1	5	2	2	1	2	1	2	1	1	1	2	2	2	2	1	1		1	1	1	1	1	1	1	5		Safety	NA	Awareness
266	2	2	2	3	1	3	3	2						2	2	2	2	1	1		1	1	1	1	1	1	1	5	5	Safety	NA	Awareness
267	2	1	1	4	2	1	1	1	3	2	1	1	1	2	2	2	2	1	1		1	1	1	1	1	1	1	5	5	Safety	NA	Family members
268	2	2	1	4	6	2	1	2	1	1	2	1	1	2	2	2	2	3			1	1	1	1	1	1	1	5	5	Safety	NA	Health Professional
269	1	2	2	3	1	2	3	1	1	2	1	1	1	2	2	2	2	1	1		1	1	1	1	1	1	1	5	5	Safety	NA	Others
270	1	2	2	4	2	1	1	2	1	2	1	1	1	2	2	4	4	3			2	2	2	1	1	1	1	1	2	NA	NA	NA
271	1	2	2	4		2	2	2	1	3	1	1	1	2	2	3	3	3			2	2	2	2	2	2	2	2	2	NA	NA	NA
272	1	2	2	3		2	2	2	1	2	1	1	1	2	2	3	3	3			2	1	1	1	1	1	1	1	2	NA	NA	NA
273	1	2	1	3	3	1	1	2	1	2	1	1	1	2	2	3	3	3			1	1	1	1	2	1	1	1	2	NA	NA	NA
274	1	2	1	4	1	2	1	2	2	2	2	3	1	1	1	1	1	1	1		1	1	1	1	1	1	4	3	2	NA	NA	NA
275	2	1	2	4	3	2	1	2	1	1	2	4	1	2	1	2	2	2			1	2	2	2	2	2	2	2	2	NA	NA	NA
276	1	2		5		2	2	2	1	2	1	1	1	2	2	3	3	3			3	5	4	4	4	3	3	2	4	NA	NA	NA
277	1	2	1	5	3	2	1	2	1	3	1	1	1	2	2	2	3		3		3	5	2	4	3	3	4	3	3	NA	NA	NA
278	1	2	2	5	3	1	3	2	1	3	1	1	1	2	2	3	4	3			3	4	3	4	4	3	4	5	3	NA	NA	NA
279	1	3	1	4	3	2	1	2	1	1	2	1	3	1	1	1	2	3			3	2	2	2	2	1	1	2	2	NA	NA	NA
280	2	2	2	2	4	2	1	2	2	2	1	1	1	2	2	2	2	1	1		1	1	1	1	1	1	1	5	5	Safety	NA	NA
281	1	1	1	6		1	3	2	1		2	1	1	2	2	3	4	3			3	4	4	2	3	3	3		3	NA	NA	NA
282	1	2	2	6	2	1	1	2	2	2	1	1	1	2	2	3	3	3			3	4	3	4	3	3	3		4	NA	NA	NA
283	1	1	2	3	2	2	1	2	1	2	1	1	1	2	2	3	2	3			3	4	4	4	4	3	4		4	NA	NA	NA
284	1	2	1	4	2	1	3	2	1	2	1	1	1	2	2	2	2	3			3	4	3	4	3	3	3	4	3	NA	NA	NA
285	1	2	2	4		2	2	3	1	2	1	1	1	3	1	3	3	3			3	5	4	1	4	1	3	3	4	NA	NA	NA
286	1	2	2	4	2	1	3	2	1	2	1	1	1	2	2	2	3	3			3	4	2	4	3	3	4	2	3	NA	NA	NA
287	1	2	1	5	2	1	1	2	1	2	1	1	1	2	2	3	3	3			3	4	3	3	3	3	4	3	2	NA	NA	NA
288	1	2	2	4		2	2	2	1					2	2	2	3	3			3	4	4	4	4	3	4	3	3	NA	NA	NA
289	1	1	2	5	2	1	1	2	1	2	1	1	1	2	2	4	4	3			3	4	4	3	3	3	3	3	3	NA	NA	NA
290	1	3	2	3		2	2	2	3	2	1	1	1	2	2	2	2	3			5	5	5	5	5		5	5	1	NA	NA	side effect
291	2	2	2	6	3	1	1	2	3	1	2	1	1	2	2	2	2	2			1	1	4	3	1	1	1		1	Safety	NA	NA
292	1	1	1	5	3	1	1	3	1	2	1	1	1	2	2	2	2	1	1		1	1	3	3	1	1	1		1	Safety	NA	NA
293	1	1	2	5	3	1		2	1	2	1	1	1	2	2	2	3				1	2	5	5	1	1	1		1	Safety	NA	NA
294	1	2	1	5	5	2	1	2	3	2	2	1	1	2	2	2	1	1	1		1	1	5	5	1	1	1		1	Fear of Corona	NA	NA
295	2	3	1	3	6	2	1	1	3	2	1	1	1	2	2	2	3	3			5	5	5	5	5		2	5	1	NA	NA	side effect
296	1	2	2	2	1	2	3	2	3	2	1	1	1	2	2	2	2	3			3	3	3	3	3	3	1	5	5	NA	NA	Health Professional
297	2	2	2	4	1	2		2	2	2	1	1	1	2	2	2	2	3			3	3	3	3	3	3	1	5	5	NA	NA	NA
298	2	3	2	3	2	2	1	3	2	1	1	2	3	2	3	1	1	1			5	5	5	5	2	2	1	5	3	NA	NA	NA
299	2	1	2	3	1	1	3	2	2	3	2	3	2	2	1	2	3	3			1	1	1	1	1	2	2	1	2	NA	NA	NA
300	2	4	2	5	4	3	2	2	1	2	3	4	1	1	3	2	3	2			4	4	4	4	4	4	3	3	1	NA	NA	NA
301	2	1	2	5	5	1	1	2	1	1	2	1	2	2	2	2	2	3		Others	1	5	3	3	3	1	1	5	1	NA	NA	NA
302	2	2	2	6	4	2	1	1	2	2	1	1	1	2	2	2	2	3			1	1	1	1	1	1	1	5	3	Safety	NA	Awareness
303	1	3	1	6	5	2	3	2	1	2	3	1	3	2	1	1	1	1	3		1	1	4	3	3	1	1	1	1	NA	NA	Safety
304	2	3	2	4	4	2	1	2	1	1	2	1	1	1	2	2	2	3			2	3	3	2	4	3	3	3	3	NA	NA	NA
305	2	3	2	4	4	2	1	1	1	2	2	1	1	2	1	1	3	3			3	4	4	2	4	3	2	3	2	NA	NA	NA
306	1	4	2	2	3	2	3	3	2	2	1	1	1	2	2	2	2	1	1		3	3	2	2	2	3	3	3	3	NA	NA	NA
307	2	3	2	4	1	2	3	1	2	2	1	1	1	2	2	2	2	1	1		3	2	2	2	2	2	3		2	NA	NA	NA
308	2	2	1	6	6	2	1	2						2	2	2	2	1	1		3	3	2	2	3	1	2	2	3	NA	NA	NA
309	1	4	1	4	1	2	3	1	1	2	1	1	1	2	2	2	2	1	1		2	3	4	2	4	2	2	2	2	NA	NA	NA
310	1	2	2	3	1	2	3	2	1	2	1	1	1	2	2	2	2	1	1		2	3	3	3	3	2		3	3	NA	NA	NA
311	2	3	1	6	6	2	1	1	2	2	1	1	1	2	2	1	1	1	1		2	3	2	2	2	1	4	2	2	NA	NA	NA
312	1	2	1	6	6	1	1	2	1	2	1	1	1	2	2	2	2	3			3	4	4	4	5	3	3	2	4	NA	NA	NA
313	2	3	2	3	1	2	3	1	1	2	1	1	1	2	2	2	2	1	1		3	5	5	3	3	2	3	3	4	NA	NA	NA
314	1	2	1	4	6	2	1	1	2	2	1	1	1	2	2	2	2	1	1		3	2	2	2	2	1	2	3	2	NA	NA	NA
315	2	2	2	6	2	2	1	1	1	1	2	1	1	2	2	2	2	1	1		2	2	2	2	2	2	2	2	2	NA	NA	NA
316	2	4	1	4	1	2	3	2	2	2	1	1	1	2	2	2	2	1	1		2	3	2	2	4	2	2	2	2	NA	NA	NA
317																					2	1	3	4	4	3	2	1	2	NA	NA	NA
318	1	2	2	5	5	2	1	2	1	2	1	1	1	2	2	2	2	1	1		1	1	1	1	1	1	1	5	5	Safety	NA	Health Professional
319	2	4	1	5	6	2	3	1	3	1	2	1	1	2	2	2	2	1	1		1	1	1	1	1	1	1	5	5	Safety	NA	Health Professional
320	1	2	2	6	1	2	3	1	1	2	1	1	1	2	2	2	2	3			1	1	1	1	1	1	1	5	5	Safety	NA	Awareness
321	1	3	2	3	1	2	3	1	1	2	1	1	1	2	2	2	2	1	1		1	1	1	1	1	1	1	5	5	Safety	NA	Health Professional
322	1	3	2	3	1	2	3	1	2	2	1	1	1	2	2	2	1	1	1		1	1	1	1	1	1	1	5	5	Safety	NA	Health Professional
323	2	4	1	5	1	2	3		2	2	1	1	1	2	2	3	2	1	1		1	1	1	1	1	1	1	5	5	Safety	NA	Others
324	1	3	1	6	6	2	3	1	1	1	2	1	1	2	2	2	2	1	1		1	1	1	1	1	1	1	5	5	Safety	NA	Family members
325	1	4	2	4	1	2	3	2	3	3	1	1	1	2	2	2	2	1	1		1	1	1	1	1	1	1	5	5	Safety	NA	Health Professional
326	1	4	1	4	1	2	3	2	1	2	1	1	1	2	2	2	2	1	1		1	1	1	1	1	1	1	5	5	Safety	NA	Health Professional
327	2	4	2	6	6	2	3	1	3	2	1	1	1	2	2	2	2	1	1		1	1	1	1	1	1	1	5	5	Safety	NA	Health Professional
328	2	4	1	4	6	2	1	1	3	2	1	1	1	2	2	2	2	1	1		1	1	1	1	1	1	1	5	5	Safety	NA	Health Professional
329	1	2	2	4	1	2	3	2	2	2	1	1	1	2	2	2	2	1	1		1	1	1	1	1	1	1	5	5	Safety	NA	Health Professional
330	2	3	1	6	6	2	3	1	1	2	1	1	1	2	2	2	2	1	1		1	1	1	1	1	1	1	5	5	Safety	NA	Others
331																					3	4	4	4	4	3	4	4	2	NA	NA	NA
332	1	1	2	5	2	1	1	2	2					2	2	3	3	3			3	4	3	3	3	3	5	4	3	NA	NA	NA
333	1	1	2	5	2	1	1	2	1					2	2	2	3	3			3	4	3	3	2	3	4	2	2	NA	NA	NA
334	1	1	2	5	2	1	1	3	1	2	1	1	1	2	2	3	3	3			3	3	3	3	4	3	3	3	2	NA	NA	NA
335	1	1	2	5	2	1	1	2	1	2	1	1	1	2	2	2	2	3			3	4	4	3	4	3	4	4	3	NA	NA	NA
336	1	3	1	4	4	2	1	1	1	1	3	1	1	2	2	1	2	2			2	4	3	4	5	2	5	3	3	NA	NA	NA
337	1	2	2	4		2	2	2	1	2	1	1	1	2	2	3	2	3			3	4	3	3	2	3	4	3	4	NA	NA	NA
338																					2	3	3	1	1	1	2	1	2	NA	NA	NA
339	1	3	1	3	5	3	3	1	3	2	1	1	1	2	2	2	2	3			5	5	5	5	5		5	5	1	NA	NA	side effect
340	1	2	1	3	5	2	1	2	1	3	1	1	1	2	2	2	3	2			5	5	5	5	5	5	2	5	1	NA	NA	side effect
341	1	3	1	3	3	2	1	2	1	2	1	1	1	2	2	2	3	3			1	1	2	2	1	1	1	1	1	Fear of Corona	NA	NA
342	1	1	2	4	3	1	1	2	1	2	1	1	1	2	2	2	3	1	1		1	1	5	5	1	1	1		1	Fear of Corona	NA	NA
343	1	1	2	5	3	2	1	2	3	1	2	1	1	2	2	2	2	2			1	1	5	5	1	1	2		2	Fear of Corona	NA	NA
344	1	2	2	4	3	2	1	2	3	1	2	1	1	2	2	2	3	2			1	1	5	5	1	1	2	5	2	Fear of Corona	NA	NA
345	1	2	1	6	4	1	1	2	3	1	2	1	1	2	2	3	3	2			1	1	5	5	1	1	1		2	Safety	NA	NA
346	1	2	2	5	5	2	3	2	3	1	2	1	1	2	2	3	2	3			1	1	4	4	1	1	2		2	Safety	NA	NA
347	2	1	2	5	3	1	1	3	1	1	2	1	1	2	2	2	2	2			1	1	3	4	1	1	1		1	Fear of Corona	NA	NA
348	2	3	1	5	5	2	1	3	3	2	1	1	1	2	2	2	2	1	1		1	1	3	3	1	1	1	5	1	Fear of Corona	NA	NA
349	1	2	2	6	5	2	1	2	3	1	2	1	1	2	2	2	2	3			5	5	5	5	5		5		5	NA	NA	Safety
350	1	2	2	6	4	2	3	2	1	1	2	1	1	2	2	3	3	2			1	1	5	5	1	1	3	3	2	Safety	NA	NA
351	1	1		5	5	1	1	2	1	1	2	1	1	2	2	3	3	2			1	1	5	5	1	1	1		1	Fear of Corona	NA	NA
352	1	2	1	3	5	2	3	1	3	1	2	1	1	2	2	2	3	3			5	5	5	5	5		5	5	3	Fear of Corona	NA	side effect
353	2	3	1	4	5	3	3	2	1	3	1	1	1	2	2	3	2	3			5	5	5	5	5		5	5	1	NA	NA	Safety
354	1	3	2	3	2	1	1	1	3	2	1	1	1	2	2	2	2	3			5	5	5	5	5		3	5	2	NA	NA	side effect
355	1	1	2	5	4	1	1	2	1	1	2	1	1	2	1	1	2	2			1	1	5	5	1	1	1		2	Safety	NA	NA
356	1	2		5	4	2	1	2	1	3	1	1	1	2	2	2	3	1	1		1	1	5	5	2	2	1		1	NA	fear	NA
357	1	2		6	4	1	1	3	2	1	2	1	1	2	2	2	2	2			1	1	1	1	1	1	1		1	Safety	NA	NA
358	2	2	2	4	5	3	1	2	3	1	2	1	1	2	2	2	3	3			5	5	5	5	5		2		1	NA	NA	side effect
359	1	1	2	5	3	1	1	2	2	2	1	1	1	2	2	3	2	2			1	2	5	5	1	1	1		2	Fear of Corona	NA	NA
360	1	2	1	5	4	2	1	2	3	1	2	1	1	2	2	2	2	2			1	1	5	5	1	1	2		2	Safety	NA	NA
361	1	2	2	5	4	1	1	2	1	2	1	1	1	2	2	3	2	1	1		1	1	5	5	1	1	2		2	Safety	NA	NA
362	1	1	1	5	3	1	3	2	1	2	1	1	1	2	2	2	3	2			1	1	4	5	2	1	1		2	NA	Safety	NA
363	2	1	2	5	4	1	1	3	1	1	2	1	1	2	1	2	2	2			1	2	5	5	1	1	1		1	Safety	NA	NA
364	1	1	1	5	4	1	3	2	3	1	2	1	1	2	2	2	2	3			1	1	1	1	1	1	2		2	Fear of Corona	NA	NA
365	2	1	2	5	5	1	1	2	1	1	2	1	2	2	2	2	2	3			1	5	5	3	3	1	1	5	1	NA	NA	NA
366	1	2		4		2	2	2	1	3	1	1	1	1	2	3	2	3			4	3	3	3	2	3	3	3	3	NA	NA	NA
367	2	3	1	1	3	2	1	2	1	1	2	1	3	3	2	3	3	2			2	1	1	2	2	3	1	2	4	NA	NA	NA
368	1	1		5	3	1	3	2	1	1	2	1	1	2	2	2	2	2			1	1	4	3	1	1	1		1	Safety	NA	NA
369	1	2	1	6	6	2	1	1	2	1	2	1	1	2	2	2	2	2			1	1	1	1	1	1	1	5	5	Safety	NA	NA
370	2	4	1	6	6	2	3	1	2	2	1	1	1	2	2	2	2	2			1	1	1	1	1	1	1	5	5	Safety	NA	Health Professional
371	1	3	2	4	1	2	3	1	2	2	1	1	1	2	2	2	2	2			1	1	1	1	1	1	1	5	5	Safety	NA	Health Professional
372	1	2	2	6	1	2	2	2	1	2	1	1	1	2	2	2	2	1	1		1	1	1	1	1	1	1	5	5	Safety	NA	Family members
373	1	3	2	4	1	2	3	1	3	2	1	1	1	2	2	2	2	2			1	1	1	1	1	1	1	5	5	Safety	NA	Awareness
374	1	3	2	4	1	2	3	1	1	1	2	1	1	2	2	2	2	1	1		1	1	1	1	1	1	1	5	5	Safety	NA	Health Professional
375	1	3	1	4	6	2	1	2	1	2	1	1	1	2	2	2	2	1	1		3	1	1	1	1		1	5	5	Safety	NA	Awareness
376	1	2	2	4	1	2	3	1	3	1	2	1	1	2	2	2	2	1	1		1	1	1	1	1	1	1	5	5	Safety	NA	Health Professional
377	1	3	2	4	1	2	3	1	1	2	1	1	1	2	2	2	2	1	1		1	1	1	1	1	1	5	5	5	Safety	NA	NA
378	1	3	2	4	1	2	3	1	3	1	2	1	1	2	2	2	2	1	1		1	1	1	1	1	1	1	5	5	Safety	NA	Health Professional
379	1	3	2	2	1	3	3	1	2	1	2	1	1	2	2	2	2	1	1		1	1	1	1	1	1	1	5	5	Safety	NA	Awareness
380	2	4	1	4	5	2	1	1	1	2	1	1	1	2	2	2	2	1	1		1	1	1	1	1	1	1	5	5	Safety	NA	Awareness
381	1	3	1	6	6	2	3	1	1	2	1	1	1	2	2	2	2	3			1	1	1	1	1	1	1		5	Safety	NA	Awareness
382	1	2	1	6	6	2	1	2	1	1	2	1	1	2	2	2	2	3			1	1	1	1	1	1	1	5	5	Safety	NA	Awareness
383	1	2	2	6	3	3	3	2	1	2	1	1	1	2	2	2	3	3			3	2	3	2	3	1	3	2	2	NA	NA	NA
384	1	2	2	2		3	1	2	3	2	1	1	1	2	2	3	2	3			3	4	4	4	4	3	4	3	3	NA	NA	NA
385	1	3	2	2		2	2	2	1	2	1	1	1	1	1	2	2	3			3	4	3	4	4	3	3	3	3	NA	NA	NA
386	1	2	2	3		2	2	2	1	1	2	1	1	1	2	3	3	3			1	3	3	3	2	3	3	2	3	NA	NA	NA
387	1	1	2	5	3	1	1	2	3	1	2	1	1	2	2	2	2	2			1	1	5	5	1	1	2		2	Safety	NA	NA
388	1	2	2	4		2	2	3	3	2	1	1	1	2	2	2	3	3			5	5	5	5	5		5	5	2	NA	NA	side effect
389	1	2		5	3	1	1	2	1	1				2	2	2	3	3			3	3	3	4	3	3	3	4	3	NA	NA	NA
390	1	1	1	5	3	2	3	2	2					2	2	3	4	3			4	3	4	4	2	3	2	2	4	NA	NA	NA
391	1	3	2	6	6	3	1	2	3	1	2	1	1	2	2	2	2	2			1	1	5	5	5	1	1	1	2	Safety	NA	NA
392	1	2	1	4	4	1	1	2	1	2	1	1	1	2	2	2	3	3			5	5	5	5	5	5	5		5	NA	NA	NA
393	2	2	2	4	4	3	3	2	1	1	2	1	1	1	2	2	3	3			3	3	3	4	4	2	4	3	3	NA	NA	NA
394	1	2	2	5	3	2	3	2	1					2	2	2	3	3				3	3	3	3	3	3	2	2	NA	NA	NA
395	1	2	2	4	3	2	3	2	1	2	1	1	1	2	2	4	3	3			2	3	3	3	2	3	3	2	3	NA	NA	NA
396	1	2	1	5	4	2	1	2	1	2	1	1	1	1	1	2	2	3			2	3	3	3	3	3	3	3	2	NA	NA	NA
397	1	2	1	2	4	1	1	3	1	2	1	1	1	2	2	2	3	3			5	5	5	5	5	5	5		2	NA	NA	side effect
398	2	3	1	3	5	2	1	3	3	2	1	1	1	2	2	2	3	3			5	5	5	5	5	5	5	5	5	NA	NA	side effect
399	1	2	2	5	3	1	3	2	1	2	1	1	1	2	2	3	3	3			3	3	3	3	3	3	3	3	3	NA	NA	NA
400	1	1		5		1	3	2	1					2	2	3	3	3			3	4	3	4	4	3	3	3	3	NA	NA	NA
401	1	2	1	6	6	2	1	2	1	2	1	1	1	2	2	2	2	3			3	3	3	3	3	1	1	5	5	NA	NA	Health Professional
402	2	2	2	4	4	2	1	1	3	1	2	1	1	2	2	2	2	3			3	3	3	3	3	3	1	5	5	NA	NA	NA
403	2	1	2	6	1	1	3	2	1	2	1	1	1	2	2	2	2	3			3	3	3	3	3	3	1	5	5	NA	NA	Health Professional
404	2	4	1	2	6	2	3	1	3	2	1	1	1	2	2	2	2	3			3	3	3	3	3	1	1	5	5	NA	NA	Health Professional
405	2	2	2	1	1	2	3	1	3	2	1	1	1	2	2	2	2	3			3	3	3	3	3	3	1	5	5	NA	NA	Others
406	1	2	1	4	4	2	1	1	1	1	2	1	1	2	2	2	2	3			3	3	3	3	3	3	1	5	5	NA	NA	Health Professional
407	2	2	2	4	1	2	3	2	1	2	1	1	1	2	2	2	2	3			3	3	3	3	3	3	1	5	5	NA	NA	Health Professional
408	1	2	1	6	1	1	3	2	1	1	2	1	1	2	2	2	2	3			3	3	3	3	3	1	1	5	5	NA	NA	Health Professional
409	1	2	2	4	1	2	3	2	1	2	1	1	1	2	2	2	2	3		Age	1	1	1	1	1	1	1	5	5	Safety	NA	Health Professional
410	1	4	1	6	6	2	3	2	3	1	2	1	1	2	2	2	2	1	1		1	1	1	1	1	1	1	5	5	Safety	NA	Others
411	1	3	2	6	6	2	3	2	3	2	1	1	1	2	2	2	2	1	1		1	1	1	1	1	1	1	5	5	Safety	NA	NA
412	1	4	1	4	1	3	3	2	1	2	1	1	1	2	2	2	2	1	1		1	1	1	1	1	1	1	5	5	Safety	NA	Others
413	1	2	2	6	1	3	3	1	2	2	1	1	1	2	2	2	2	1	1		1	1	1	1	1	1	1	5	5	Safety	NA	Others
414	1	4	1	6	6	2	3	2	3	2	1	1	1	2	2		2	2			1	1	1	1	1	1	1	5	5	Safety	NA	Others
415	1	4	1	4	6	2	3	2	1	2	1	1	1	2	2	2	2	1	1		1	1	1	1	1	1	1	5	5	Safety	NA	Family members
416	1	2	1	5	6	2	1	2	1	2	1	1	1	2	2	2	2	1	1		1	1	1	1	1	1	1	5	5	Safety	NA	Health Professional
417	1	2	1	6	6	2	1	2	1	2	1	1	1	2	2	2	2	1	1		1	1	1	1	1	1	1	5	5	Safety	NA	Others
418	1	2	1	4	6	2	3	2	1	2	1	1	1	2	2	2	2	1	1		3	1	1	1	1	1	1	5	5	Safety	NA	Family members
419	1	2	1	6	4	2	1	1	2	2	1	1	1	2	2	2	2	1	1		1	1	1	1	1	1	1	5	5	Safety	NA	Family members
420	1	2	1	6	6	2	1	2	2	1	2	1	1	2	2	2	2	2			1	1	1	1	1	1	1	5	5	Safety	NA	Health Professional
421	2	2	1	4	5	2	1	2	2	1	2	1	1	2	2	2	2	1	1		1	1	1	1	1	1	1	5	5	Safety	NA	NA
422	1	1	1	5	4	1	3	1	2	2	1	3	3	1	1	1	2	1	2		3	4	2	2	4	2	3	3	3	NA	NA	NA
423	1	2	1	4	4	2	1	1	3	2	1	1	1	2	2	2	2	1	1		1	1	1	1	1	1	1	5	5	Safety	NA	Awareness
424	2	2	2	3	1	2	3	2	2	1	2	1	1	2	2	2	2	1	1		1	1	1	1	1	1	1	5	5	Safety	NA	Health Professional
425	2	3	2	3	1	2	3	2	3	2	2	1	1	2	2	2	2	1	1		1	1	1	1	1	1	1	5	5	Safety	NA	Health Professional
426	1	1	1	5	4	1	1	2	1	1	2	1	1	2	2	3	2	3			1	1	5	5	2	1	1		2	NA	Safety	NA
427	1	3	1	6	6	2	1	2	3	1	2	1	1	2	2	3	2	2			1	1	5	5	1	1	1	1	1	Fear of Corona	NA	NA
428	1	2	1	4	4	2	1	2	3	1	2	1	1	2	2	2	2	2			2	1	5	5	5	2	2	5	2	Fear of Corona	NA	NA
429	1	2	2	5	4	2	1	3	1	2	1	1	1	2	2	2	2	3			5	5	5	5	5		5	5	5	NA	NA	Safety
430	1	1	2	5	4	1	1	2	1	1	2	1	1	2	2	3	3	1	1		1	1	4	4	1	1	1	1	1	Fear of Corona	NA	NA
431	1	3	1	6	5	2	1	1	3	2	1	1	1	2	2	2	2	3			5	5	5	5	1		5	5	2	Safety	NA	side effect
432	1	2	1	3	3	2	3	1	3	2	1	1	1	2	2	2	3	3			5	5	5	5	5	5	2	5	1	NA	NA	side effect
433	1	2	1	4	3	1	1	2	1	2	1	1	1	2	2	2	3	3			3	4	3	3	2	3	1	1	1	NA	NA	NA
434	1	1	1	4		2	1	2	1	3	1	1	1	2	2	2	3	3			3	4	2	4	3	3	4	3	2	NA	NA	NA
435	2	2	2	4	3	3	3	2	1	2	2	1	1	1	2	2	3	3			3	2	3	3	4	2	4	3	3	NA	NA	NA
436	1	1	2	5	3	1	1	2	1	3	1	1	1	1	2	3	3	3			1	5	5	5	5	1	3	3	3	NA	NA	NA
437	1	1	1	4		1	1	2	1	2	1	1	1	2	2	3	3	3			3	5	3	3	1	3	3	2	2	NA	NA	NA
438	1	1	1	5	3	1	1	2	1	2	1	1	2	1	2	2	1	3			1	5	5	4	4	3	2	4	2	NA	NA	NA
439	1	2	1	4	3	2	3	3	1	2	1	1	1	2	2	3	3	3			3	4	3	4	3	3	4	4	3	NA	NA	NA
440	1	2	1	5	3	1	3	2	1	2	1	1	1	2	2	3	2	3			3	4	3	3	4	3	3	3	2	NA	NA	NA
441	1	2	1	5	3	1	1	2	3	3	1	1	2	2	2	2	4	3			3	4	3	3	3	2	5	3	3	NA	NA	NA
442	1	3	1	4		2	3	2	1	3	1	1	1	2	2	3	3	3			3	4	2	2	2	3	5	4	3	NA	NA	NA
443	1	1	1	5		1	1	2	3	3	1	1	1	2	2	4	4	3			3	4	3	3	2	3	3	3	4	NA	NA	NA
444	1	1	1	5		1	1	2	1	3	1	1	1	2	2	3	3	3			1	5	5	4	4	3	3	3	2	NA	NA	NA
445	1	2	2	3	3	2	1	2	1	2	1	1	1	3	2	4	4	3			3	4	4	3	3	3	4	4	3	NA	NA	NA
446	1	2	2	4	3	2	3	2	1	2	1	1	1	2	2	4	4	3			3	4	3	3	2	3	5	4	3	NA	NA	NA
447	1	2	2	4	3	2	3	2	1	2	1	1	1	3	2	3	3	3			3	4	3	3	4	3	4	3	3	NA	NA	NA
448	1	1	1	6	3	2	1	2	2	2	1	1	1	2	2	3	4	3			3	5	4	3	3	3	3	4	3	NA	NA	NA
449	1	2	1	6	3	2	1	2	1	1				2	2	2	4	3			3	4	3	3	3	3	3	3	3	NA	NA	NA
450	1	2	2	6	3	1	1	2	1	3	1	1	1	2	2	4	3	3			3	5	4	4	3	3	5	3	3	NA	NA	NA
451	1	1		5	2	1	3	2	1	2	1	1	1	2	2	2	2	3			3	5	4	4	2	3	3	3	2	NA	NA	NA
452	1	2		5	2	1	1	2	1	2	1	1	1	2	2	4	3	3			3	4	3	3	2	3	4	3	2	NA	NA	NA
453	1	2		5	3	1	1	2	1	2	1	1	1	2	2	3	3	3			3	4	3	4	2	3	3	2	3	NA	NA	NA
454	2	2	2	1	3	2	1	2	1	1	2	1	1	2	2	2	3	3			3	2	2	2	2	3	2	2	2	NA	NA	NA
455	2	3	2	3	1	2	3	2	3	1	2	1	1	2	2	2	2	3			3	3	3	3	3	3	1	5	5	NA	NA	Awareness
456	1	1	1	5	4	1	1	2	3	1	1			2	2	2	2	2			1	1	5	5	1	1	2		1	Fear of Corona	NA	NA
457	1	1	1	6	4	1	1	2	3	1	1			2	2	2	2	1	1		2	1	5	5	1	1	1		2	Safety	NA	NA
458	1	1	1	5	4	2	1	3	1	2	1	1	1	2	2	3	3	2			1	2	5	5	2	1	1		2	NA	fear	NA
459	1	1	1	5	4	1	1	2	1	2	1	1	1	2	2	2	3	2			1	1	5	5	2	1	1		1	NA	fear	NA
460	1	1	1	5	3	1	1	2	3	1	2	1	1	2	2	1	1	2			1	1	5	5	1	1	1		1	Fear of Corona	NA	NA
461	1	1	2	5	4	1	1	1	3	2	1	1	1	2	2	3	2	2			1	1	5	5	1	1	1		1	Fear of Corona	NA	NA
462	1	2	2	6	4	1	3	2	3	1	2	1	1	2	2	2	2	1	1		1	1	5	5	2	1			1	NA	fear	NA
463	1	2	2	6		2	2	2	3	1	2	1	1	2	2	2	3	3			2	1	5	5	1	1	2	5	1	Fear of Corona	NA	NA
464	2	1	2	5	3	1	3	2	1	1	2	1	1	2	2	2	2	2			1	1	2	2	1	1	1		1	Fear of Corona	NA	NA
465	1	1	1	5	4	1	1	3	3	1	2	1	1	2	2	2	2	1	1		1	1	5	5	1	1	1		2	Fear of Corona	NA	NA
466	1	2	1	6	6	1	1	2	3	1	2	1	1	2	1	2	2	2			1	1	5	5	1	1	1		2	Safety	NA	NA
467	1	1	2	5	3	1	3	2	3	1	1	3	1	2	2	2	2	2			5	1	5	5	1	1	2		1	Fear of Corona	NA	NA
468	1	2	2	5	4	2	1	2	3	2	1	1	1	2	2		1	2			1	1	4	5	1	1	3	5	2	Fear of Corona	NA	NA
469	1	1	1	5	4	1	1	2	1	1	2	1	1	2	2	2	2	2			1	1	5	5	5	1	1		2	Fear of Corona	NA	NA
470	1	2	1	5	4	1	1	2	3	1	2	1	1	2	2	2	2	2			2	1	5	5	2	1	1		1	NA	fear	NA
471	2	2	2	1	1	2	3	2	1	2	3	1	2		4	4	3	3			3	3	3	2	3	3	2	3	2	NA	NA	NA
472																					2	2	2	1	1	2	2	1	2	NA	NA	NA
473																					1	3	1	2	2	2	3	1	2	NA	NA	NA
474																					2	3	1	1	3	2	3	2	2	NA	NA	NA
475																					2	1	1	1	1	2	3	1	1	NA	NA	NA
476																					3	1	1	5	3	2	3	1	2	NA	NA	NA
477																					2	2	1	1	2	2	4	1	1	NA	NA	NA
478																					2	2	2	2	2	2	2	1	2	NA	NA	NA
479	1	3	2	4	4	2	1	1	1	1	2	1	2	1	2	2	2	3			2	3	3	1	3	1	2	2	2	NA	NA	NA
480	2	1	2	4	4	1	3	2	2	1	2	1	1	1	1	2	2	3			1	3	3	3	4	2	3	3	3	NA	NA	NA
481	1	1	1	4	3	2	1	1	1	1	2	1	1	1	2	1	2	3			3	4	4	2	3	2	2	3	3	NA	NA	NA
482	2	2	2	5	4	2	1	2	2	1	2	1	3	1	2	1	2	3			2	3	3	2	2	2	2	2	3	NA	NA	NA
483	1	2	1	1	4	2	1	2	1	1	2	1	2	1	2	2	2	3			1	3	3	2	4	2	3	3	1	NA	NA	NA
484	1	1	2	5	3	1	1	2	1	2	1	1	1	2	2	4	3	3			3	4	3	2	3	3	3	3	3	NA	NA	NA
485	2	2	2	4		2	2	2	3	2	1	1	1	2	2	2	2	3			5	5	5	5	5		5	5	1	NA	NA	side effect
486	1	1	2	6	4	1	1	2	1	1	3	1	1	2	2	3	3	2			1	1	5	5	1	1	2		1	Fear of Corona	NA	NA
487	1	2	1	4	3	2	3	2	1	2	2	1	1	1	2	1	2	3			2	5	4	2	3	2	4	3	3	NA	NA	NA
488	1	2	1	4	4	1	1	3	1	1	2	1	1	2	2	2	3	3			2	4	3	3	4	1	3	4	2	NA	NA	NA
489	1	2	1	5	2	1	1	2	1	2	1	1	1	2	2	4	3	3			3	4	4	3	3	3	3	3	2	NA	NA	NA
490	1	3	1	4	2	2	1	2	1	2	1	1	1	2	2	3	3	3			3	3	3	3	2	3	5	3	3	NA	NA	NA
491	1	2	2	5	2	1	1	2	1	2	1	1	1	2	2	3	4	3			3	4	3	3	3	3	4	3	3	NA	NA	NA
492	1	2	1	5	2	1	3	2	1	2	1	1	1	2	2	2	3	3			3	4	3	3	3	1	4	3	3	NA	NA	NA
493	1	1	2	5	2	1	3	2	2	2	1	1	1	3	2	4	4	3			3	4	4	3	4	3	3	3	2	NA	NA	NA
494	1	3	1	4		2	1	1	1	1	2	1	1	1	1	1	1	1	1		3	3	3	3		3	4	3	3	NA	NA	NA
495	1	2	1	5	2	2	1	2	2	2	1	1	1	1	1	3	3	2			3	5	3	1	4	3	4	3	4	NA	NA	NA
496	1	2	1	3	2	2	1	3	1	3	1	1	1	1	2	2	2	3			3	3	2	2	2	2	4	2	2	NA	NA	NA
497	1	3	2	2		2	2	1	3	2	1	1	1	2	2	2	2	3			3	2	3	2	2	3	3	1	3	NA	NA	NA
498	1	1	1	1	2	1	3	2	1	2	1	1	1	2	2	2	2	3			3	2	2	3	3	3	3	2	2	NA	NA	NA
499	1	2	2	4	3	2	1	2	1	2	1	1	1	2	2	4	3	3			3	4	3	4	5	3	3	3	3	NA	NA	NA
500	1	2	2	4	4	2	1	2	1	1	2	1	1	1	2	2	2	3			1	3	3	2	3	2	2	3	3	NA	NA	NA
501	1	2	1	4	3	1	3	1	1	1	2	1	1	1	1	1	3	3			1	3	3	2	4	2	3	2	1	NA	NA	NA
502	2	2	2	4	4	2	1	1	1	1	3	1	1	1	1	1	2	3			1	2	3	3	3	1	3	3	3	NA	NA	NA
503	1	2	2	3	3	2	3	2	1	1	2	1	1	1	2	1	3	3			1	3	3	1	3	2	3	3	2	NA	NA	NA
504	1	2	2	4	3	2	1	2	1	1	2	1	1	1	2	1	2	3			1	4	2	2	3	1	3	3	2	NA	NA	NA
505	1	3	2	3	3	1	1	2	2	1	2	1	1	1	2	1	2	3			2	3	3	2	3	2	3	3	3	NA	NA	NA
506	2	2	2	4	3	2	3	2	1	3	1	1	1	1	2	2	4	3			2	3	2	1	3	1	2	3	3	NA	NA	NA
507	2	2	2	3	3	1	1	2	1	1	2	1	1	1	2	1	2	3			3	3	3	3	4	1	3	3	2	NA	NA	NA
508	2	1	2	4	3	2	3	2	1	2	1	1	1	1	2	2	2	3			2	1	3	2	3	2	3	2	3	NA	NA	NA
509	2	1	2	3	1	1	1	2	1	1	2	1	1	1	2	1	2	3			1	3	1	2	4	2	3	2	3	NA	NA	NA
510	1	2	1	4	3	1	1	2	2	1				1	2	1	2	3			1	3	3	2	2	1	3	2	3	NA	NA	NA
511	2	3	2	4	4	1	3	2	1	1	2	1	1	1	2	1	1	3			1	3	3	3	3	2	3	3	3	NA	NA	NA
512	1	1	2	3	3	2	1	2	1		2	2	3	1	1	2	2	2			1	3	2	3	4	2	3	4	3	NA	NA	NA
513	2	1	2	3		1	3	2	1	1	2	1	1	1	2	1	2	3			2	3	3	3	4	2	4	2	3	NA	NA	NA
514	2	1	1	6		1	3	1	1	1	2	1	3	1	2	1	1	2			2	3	3	1	2	1	3	1	3	NA	NA	NA
515	2	2	2	4	4	3	1	2	1	2	2	1	3	1	2	1	2	3			2	3	3	2	3	1	3	3	3	NA	NA	NA
516	1	1	1	3	4	1	1	1	1	1	1			1	2	2	2	3			1	3	3	3	4	2	4	3	3	NA	NA	NA
517	2	2	2	3	3	2	3	2	1	1	2	1	1	1	2	3	2	3			1	3	2	2	3	1	3	3	3	NA	NA	NA
518	1	1	2	5	1	2	3	2	1	2	1	1	1	2	2	2	2	3			1	1	1	1	1	1	1	5	5	Safety	NA	Health Professional
519	2	2	2	1	4	3	1	1	3	1	2	1	1	2	2	2	2	2			1	1	1	1	1	1		5	5	Safety	NA	NA
520	1	4	1	5	6	2	3	2	1	2	1	1	1	2	2	2	2	1	1		1	1	1	1	1	1	1	5	5	Safety	NA	Awareness
521	2	3	1	6	2	2	1	2	2	2	1	1	1					3			1	1	1	1	1	1	1	5	5	Safety	NA	Others
522	1	4	1	6	6	3	3	2	3	2	1	1	1	2	2	2	2	1	1		1	1	1	1	1	1	1	5	5	Safety	NA	Others
523	1	2	2	3	1	1	3	1	1	2	1	1	1	2	2	2	2	1	1		1	1	1	1	1	1	1	5	5	Safety	NA	Family members
524	1	2	2	6	1	2	3	2	2	2	1	1	2	2	2	2	2	1	1		1	1	1	1	1	1	1	5	5	Safety	NA	Family members
525	1	3	1	4	6	2	1	1	2	1	2	1	1	2	2	2	2	1	1		1	1	1	1	1	1	1	5	5	Safety	NA	Family members
526	2	3	2	2	1	2	2	2	2	2	1	1	1	2	2	2	2	3			1	1	1	1	1	1	1	1	1	NA	NA	NA
527	2	3	1	2	2	2	3	2	1	2	1	1	1	2	2	2	2	3			3	1	3	1	1	1	1	1	3	NA	NA	NA
528	2	3	2	6	6	2	1	1	2	2	1	1	1	2	2	2	2	1	1		1	1	1	1	1	1	1	5	5	Safety	NA	Others
529	1	4	2	2		2	3	2	3	2	1	1	1	2	2	3	2	3			1	1	3	3	3	3	5	3	1	NA	NA	NA
530	1	2	2	4	1	3	3	2	2	2	1	1	1	2	2	2	2	1	1		1	1	1	1	1	1	1	5	5	NA	NA	Awareness
531	1	2	1	4	6	2	1	2	1	2	1	1	1	2	2	2	2	1	1		1	1	1	1	1		1	5	5	Safety	NA	Health Professional
532	2	2	1	6	4	1	1	3	3	2	1	1	1	2	2	3	2	2			1	1	5	5	1	1	1		1	Fear of Corona	NA	NA
533	1	2	1	5	3	2	3	1	1	2	1	1	1	2	2	2	3	3			3	3	3	3	4	3	4	3	3	NA	NA	NA
534	1	1	2	5	4	1	1	3	1	1	2	1	1	2	2	3	2	2			1	1	5	5	1	1	1		1	Fear of Corona	NA	NA
535	1	1	2	4		2	2	2	1	3	1	1	1	2	2	3	3	3			1	1	1	1	1	1	1	1	1	NA	NA	NA
536	1	2	2	6	3	1	1	3	1	2	1	1	1	2	2	4	2	3			1	1	1	1	1	1	1	1	1	NA	NA	NA
537	1	2	2	1		1	1	2	2	3	1	1	1	2	2	3	4	3			3	4	4	4	3	3	3	4	3	NA	NA	NA
538	1	1	1	5		1	3	2	1	2	1	1	1	2	2	3	3	3			3	2	3	4	5	1	2	3	3	NA	NA	NA
539	1	1	2	4		1	3	2	1	3	1	1	1	1	1	4	3	3			3	4	3	2	2	3	4	4	3	NA	NA	NA
540	1	1	2	4		1	3	3	1	2	1	1	1	2	2	4	3	3			1	4	3	4	4	3	4	3	3	NA	NA	NA
541	1	1	1	5		1	3	2	1	2	1	1	1	2	2	2	3	3			3	4	4	4	4	2	3	3	3	NA	NA	NA
542	1	2	2	6		2	2	2	1	2	1	1	1	2	2	3	3	3			3	3	3	4	4	3	3	4	4	NA	NA	NA
543	1	1	1	3	2	1	3	1	1	2	1	1	1	2	1	3	3	3			3	4	3	3	2	3	5	3	4	NA	NA	NA
544	1	2	2	4	3	2	1	2	3	1	1	4	2	2	2	2	2	3			1	1	5	5	1	1	1		1	Fear of Corona	NA	NA
545	1	1	2	6	3	2	1	2	2	1	2	1	1	2	2	1	2	2			1	1	5	5	1	1	1		2	Safety	NA	NA
546	1	1	2	5	4	2	1	2	3	2	1	1	1	2	2	3	3	1	1		1	1	5	5	1	1	1		2	Fear of Corona	NA	NA
547	1	3	2	4	4	1	3	2	2	1	2	1	1	1	2	2	3	3			1	4	2	1	3	1	3	4	4	NA	NA	NA
548	1	3	2	4	3	3	3	2	1	1	2	1	1	1	2	1	2	3			2	3	3	3	2	1	3	4	3	NA	NA	NA
549	1	3	1	2	5	2	1	2	1	2	1	1	1	2	2	2	3	3			3	5	5	5	5	5	5	5	2	Fear of Corona	NA	NA
550																					2	4	2	2	2	2	3	2	2	NA	NA	NA
551																					2	2	2	2	4	2	3	1	2	NA	NA	NA
552																					1	2	2	1	3	2	2	1	2	NA	NA	NA
553																					2	1	2	2	5	2	3	1	2	NA	NA	NA
554	1	2		5	2	1	3	2	1	3	1	1	1	2	2	2	2	3			3	4	4	3	3	3	4	2	5	NA	NA	NA
555	1	2	1	5	2	1	1	2	1	3	1	1	1	2	2	2	3	3			3	3	3	4	4	3	3	3	3	NA	NA	NA
556	1	2		6		2	3	2	2	2	1	1	1	2	2	3	2	3			1	1	1	1	1	1	1	1	1	NA	NA	NA
557	1	2		5	2	2	1	2	1	2	1	1	1	2	2	4	4	3			1	2	1	1	1	2	1	1	1	NA	NA	NA
558	1	2	1	4	2	1	3	2	2	2	1	1	1	2	2	3	3	3			2	2	2	2	3	2	2	2	1	NA	NA	NA
559	1	3	1	4	4	1	1	2	1	1	2	1	1	1	1	1	2	3			1	2	2	2	3	2	4	1	3	NA	NA	NA
560	1	2	1	5	2	2	1	2	1	2	1	1	1	2	2	3	3	3			2	4	4	3	3	3	3	3	3	NA	NA	NA
561	2	1	1	5	4	1	3	2	1	1	2	1	2	1	1	1	2	3			3	4	4	3	4	1	4	3	3	NA	NA	NA
562	1	2	1	4	3	1	1	2	1	2	2	1	1	1	2	1	2	3			2	3	4	2	3	2	4	2	3	NA	NA	NA
563	1	2	2	4	4	2	3	1	1	1	3	1	1	2	2	1	3	3			2	3	3	2	4	1	3	3	4	NA	NA	NA
564	1	2	1	4	3	2	3	2	1	2	1	1	1	2	2	3	3	3			3	3	3	2	3	3	4	3	3	NA	NA	NA
565	2	3	2	1	1	3	1	2	1	1	2	1	1	1	2	1	1	3			4	2	1	1	1	3	1	2	3	NA	NA	NA
566	1	2	2	5	2	1	1	2	1	3	1	1	1	2	2	2	2	3			3	4	2	3	3	3	2	3	3	NA	NA	NA
567	1	2		6	3	2	3	2	2	1	3	1	1	1	1	1	2	3			3	4	4	4	3	3	3	3	3	NA	NA	NA
568	2	4	2	5	4	2	1	1	1	1	2	3	1	1	1	1	1	2			1	1	1	1	1	1	1	1	1	NA	NA	NA
569	2	1	1	6	1	1	3	2	1	1	2	1	2	1	3	3	3	2			2	1	1	2	4	3	1	2	4	NA	NA	NA
570	2	2	2	4	5	2	1	2	1	1	2	1	3	1	2	3	3	3			2	1	1	2	2	5	1	2	4	NA	NA	NA
571	2	1	1	6	1	1	3	2	1	1	2	1	2	1	3	3	3	2			2	1	2	2	2	5	1	2	4	NA	NA	NA
572	2	2	1	6	6	2	3	2	1	1	1	1	2	1		3	3	2			3	2	3	2	2	3	2	3	2	NA	NA	NA
573	1	2	1	6	6	1	1	2	1	2	3	1	2	2	3	3	3	2			3	2	1	3	2	3	4	2	2	NA	NA	NA
574	2	1	2	6	1	1	3	2	1	1	1	1	2	1	3	2	3	2			3	4	3	3	3	4	3	2	3	NA	NA	NA
575	2	3	1	1		3	3	2	1	3	1	1	1	1	2	1	3	3			4	3	2	2	3	3	3	3	2	NA	NA	NA
576	1	3	1	3	3	2	1	2	1	1	2	1	1	1	2	1	2	3			3	1	2	1	2	2	1	2	2	NA	NA	NA
577	2	3	2	4	1	2	2	1	1	1	2	1	1	1	2	1	2	3			1	2	2	2	2	1	1	2	2	NA	NA	NA
578	2	4	2	1		3	3	2	1	1	2	1	1	1	2	1	2	3			2	2	4	2	2	3	3	3	2	NA	NA	NA
579	2	3	2	4	4	2	3	2	1	1	2	1	1	1	1	1	2	3			1	3	3	3	4	2	4	3	3	NA	NA	NA
580	1	1	1	4	4	1	1	2	1	1	2	1	1	1	1	1	2	3			2	3	2	1	3	3	3	3	3	NA	NA	NA
581	1	1	2	4	4	2	1	1	1	1	2	1	1	1	1	1	2	3			1	3	2	2	4	1	2	2	2	NA	NA	NA
582	2	2	2	4	4	2	3	1	1	1	3	1	1	1	1	1	3	3			1	2	2	3	3	2	3	2	3	NA	NA	NA
583	2	1	1	4	2	3	1	1	1	1	2	1	1	1	1	1	2	3			1	3	2	2	4	2	3	3	3	NA	NA	NA
584	2	2	2	4	3	2	1	3	1	1	2	1	1	1	2	1	3	3			2	3	3	2	3	1	3	3	2	NA	NA	NA
585	1	2	2	4	4	2	1	2	1	3	1	1	1	1	2	1	2	3			1	4	4	2	4	1	2	3	1	NA	NA	NA
586	1	1	2	3	3	2	3	1	1	1	2	1	1	1	2	1	1	3				3	2	2	4	1	2	3	1	NA	NA	NA
587	2	1	1	4	4	1	1	2	3	1	2	1	1	2	2	2	2	1	1		1	1	1	1	1	1	1	5	3	Safety	NA	Awareness
588	2	2	1	2	5	2	1	1	1	1	2	1	1	2	2	2	2	1	1		4	4	4	4	3	1	1	5	3	NA	NA	Awareness
589	2	2	2	2	1	2	3	2	1	1	2	1	1	2	2	2	2	3		Age	1	1	1	1	1	1	1	5	3	NA	NA	Health Professional
590	2	2	1	1	2	2	1	2	2	1	2	1	1	2	2	2	2	3		Age	3	3	3	4	3	1	1	5	5	NA	NA	Others
591	2	2	2	5	6	2	1	2	2	1	2	1	1	2	2	2	2	3		Age	1	1	1	1	1	1	1	5	3	Safety	NA	Awareness
592	2	3	2	1	4	3	1	2	1	2	1	1	1	2		2	2	3		Age	1	1	1	1	1	1	1	5	3	Safety	NA	Awareness
593	2	1	2	5	4	3	3	1	1	2	2	2	2	1	1	1	3	1	1		3	3	4	3	3	4	2	2	3	NA	NA	NA
594	1	3	2	4	3	3	2	3	2	2	2	2	2	1		2	3	2			3	1	3	3	3	4	3	4	3	NA	NA	NA
595	2	2	2	5	4	3	1	2	2	2	2	4	2	1		2	3	3			3	2	4	2	3	4	3	3	2	NA	NA	NA
596	1	3	2	1	1	1	3	2	1	2	3	3	2	1	2	2	2	3			4	4	4	4	2	4	4	3	3	NA	NA	NA
597	2	2	2	4		2	2	2	1	1	2	1	1	1	2	3	3	3			3	2	3	2	2	3	3	3	2	NA	NA	NA
598	2	2	2	1		2	2	2	1	1	2	1	1	1	2	2	4	3			3	2	2	2	2	4	2	3	3	NA	NA	NA
599	2	3	2	1	2	2	1	2	1	1	2	1	1	2	2	1	2	2			2	1	3	4	3	3	2	2	2	NA	NA	NA
600	1	3	1	4	3	2	3	2	1	1	2	1	3	2	3	2	4	3			4	3	3	3	2	3	3	2	2	NA	NA	NA
601	1	1	1	5	4	1	1	2	1	2	1	1	1	2	2	2	3	1	1		1	1	5	5	1	1	1		1	Fear of Corona	NA	NA
602	1	2	1	5	4	1	1	2	3	1	2	1	1	2	2	2	2	2			1	1	5	5	1	1	1		2	Fear of Corona	NA	NA
603	1	2	2	4	3	2	1	2	1	2	1	1	1	2	2	3	3	3			5	5	5	5	5	5	5	5	1	NA	NA	Fear of corona
604	1	2	1	4	5	2	1	1	3	2	1	1	1	2	2	2	2	3			5	5	5	5	5		2	5	2	NA	NA	Safety
605	1	1	2	4	3	1	1	1	3	1	2	1	1	2	2	1	1	3			3	3	3	5	2	3	2	5	1	NA	Safety	Safety
606	1	2	2	3	3	2	1	1	3	2	1	1	1	2	2	1	2	3			5	5	5	5	5		2	5	2	NA	NA	NA
607	2	2	1	3	3	2	3	2	3	2	1	1	1	2	2	1	2	2			5	5	5	5	5	5	5	5	1	NA	NA	Safety
608	1	3	2	2	1	2	2	1	1	2	1	1	1	2	2	2	3	3			3	5	5	5	5		2		1	NA	NA	NA
609	1	1	1	5	4	1	1	3	1	1	1	3	1	2	2	2	2	2			1	1	5	5	1	1	1		1	NA	NA	NA
610	2	1	2	5	4	1	1	2	1	1	2	1	1	2		3	2	2			1	1	5	5	1	1	1		1	NA	NA	NA
611	1	2	1	5	4	1	1	2	1	1	2	1	1	2	2	2	2	2			1	2	5			1	1	3	1	NA	NA	NA
612	2	2	2	2	4	2	1	1	3	2	1	1	1	2	2	3	2	3			5	5	5	5	5		4	5	1	NA	NA	NA
613	2	2	1	5	3	1	1	2	2	1	2	1	1	2	2	2	2	3			5	5	5	5	5		4	5	1	NA	NA	NA
614	1	3	1	5	4	2	1	1	1	2	1	1	1	2	2	2	3	2			5	5	5	5	5		4	5	1	NA	NA	NA
615	2	1	1	3	4	1	1	1	1	1	2	1	1	1	2	1	2	3			1	4	4	4	4	2	4	3	2	NA	NA	NA
616	2	3	2	4	3	1	1	2	1	1	2	1	1	2	2	2	2	3			2	3	3	3	3	2	3	3	4	NA	NA	NA
617	2	2	2	2	4	1	1	1	1	1	2	1	1	2	2	1	2	3			1	3	3	1	3	2	4	3	2	NA	NA	NA
618	1	2	2	4	4	1	3	2	1	1	2	1	1	1	2	1	2	3			1	3	3	2	4	1	2	3	3	NA	NA	NA
619	1	3	1	3	3	2	1	2	1	1	2	1	1	1	1	1	2	3			1	3	3	1	3	2	3	3	1	NA	NA	NA
620	1	2	2	2	4	1	3	2	1	1	2	1	1	1	2	1	2	3			1	3	3	3	5	1	3	3	1	NA	NA	NA
621	1	2	1	4	4	2	1	2	1	1	2	1	1	1	2	1	2	3			1	4	3	2	3	3	3	3	3	NA	NA	NA
622	2	2	2	3	1	1	1	1	1	1	1			1	1	2	1	3			2	2	3	3	3	1	4	3	3	NA	NA	NA
623	1	2	1	3	4	1	1	1	1	1	2	1	1	1	1	2	2	3			1	4	4	2	2	1	3	3	2	NA	NA	NA
624	1	1	2	3	3	1	3	2	1	1	2	1	1	1	1	1	2	3			1	3	4	2	3	1	3	3	3	NA	NA	NA
625	1	2	1	2	4	1	1	2	1	1	2	1	1	2	2	1	2	3			1	3	3	3	3	2	3	2	3	NA	NA	NA
626	1	2	2	2	4	1	3	2	1	2	2	1	1	1	1	1	1	3			1	3	3	2	3	1	3	3	3	NA	NA	NA
627	1	1	1	4	3	2	1	2	1	1	2	1	1	2	1	1	1	3			1	3	3	1	3	2	3	3	2	NA	NA	NA
628	1	3	2	4	4	2	3	1	1	2	2	1	1	1	1	1	2	2			1	3	3	2	3	1	2	2	2	NA	NA	NA
629	2	2	2	1	3	1	1	1	1	1	2	1	1	1	1	1	2	3			2	4	2	1	3	2	3	2	3	NA	NA	NA
630	1	2	2	2	3	1	1	1	1	1	2	1	1	1	1	1	2	2			1	3	2	1	2	2	3	4	3	NA	NA	NA
631	1	2	1	4	2	2	1	2	1	2	1	1	1	2	2	3	3	3			3	3	3	3	4	3	3	3	2	NA	NA	NA
632	1	3	1	4	3	1	1	3	1					2	2	3	3	3			3	4	3	2	4	3	4	3	2	NA	NA	NA
633	1	2	1	5	3	2	3	2	1	2	1	1	1	2	2	3	3	3			3	4	4	4	4	3	5	3	3	NA	NA	NA
634	1	2	2	5	3	3	3	2	1	2	1	1	1	2	2	3	4	3			3	4	4	4	1	3	3	3	4	NA	NA	NA
635	1	2	2	5		2	2	2	1	3	1	1	1	3	2	3	3	3			1	4	4	4	4	3	4	4	4	NA	NA	NA
636	1	2			3	2	3	3	1					2	2	3	3	3			3	4	4	4	4	3	3	3	3	NA	NA	NA
637	1	4	2	2		2	3	2	1	2	1	1	1	2	2	3	2	3			3	4	4	4	4	3	3	3	3	NA	NA	NA
638	1	1	2	5		2	2	2	1	2	1	1	1	2	2	3	3	3			3	3	4	4	4	3	4	3	4	NA	NA	NA
639	1	1	2	5	2	1	1	2	1	2	1	1	1	2	2	3	3	3			3	4	4	2	4	1	4	4	4	NA	NA	NA
640	1	2	2	4	2	1	3	2	1	2	1	1	1	2	2	2	2	3			3	1	1	1	1	3	4	3	3	NA	NA	NA
641	1	2	2	1		2	3	2	1	2	1	1	1	2	2	3	4	3			1	4	4	4	3	3	4	3	4	NA	NA	NA
642	1	2	2	1		2	2	2	1	1				2	2	3	3	3			3	4	3	3	3	3	5	3	4	NA	NA	NA
643	1	2		1		2	2	2	1	3	1	1	1	2	2	3	4	3			1	5	3	4	3	3	4	4	4	NA	NA	NA
644	1	2	2	2		2	2	2	1	2	1	1	1	3	2	2	3	3			3	4	4	4	4	3	3	3	4	NA	NA	NA
645	1	2		4		2	2	2	1	2	1	1	1	2	2	3	4	3			3	4	3	4	3	3	4	3	4	NA	NA	NA
646	1	2		4		2	2	2	1	3	1	1	1	2	2	2	2	3			3	3	3	3	3	3	3	2	3	NA	NA	NA
647	1	2	1	1	4	2	3	2	1	1	2	1	1	1	2	1	1	1	3		2	2	3	2	3	3	3	3	2	NA	NA	NA
648	1	2	2	4		1	3	1	1	1	2	1	3	1	2	1	2	3			2	2	2	2	2	3	2	1	2	NA	NA	NA
649	2	1	1	5		1	3	1	1	1				3	4	2	3	3			4	4	4	2	3	4	3	2	2	NA	NA	NA
650	2	4	1	5	2	1		2	3	1	2	1	1	2	2	2	2	1	1		1	1	1	1	1	1	1	5	5	Safety	NA	NA
651	1	1	2	3	1	1	1	2	1	2	1	1	1	2	2	4	3	3			3	2	2	4	5	3	4	2	1	NA	NA	NA
652	1	2	1	4	3	1	1	2	1	2	1	1	1	3	2	3	3	3			2	4	4	4	3	3	4	2	3	NA	NA	NA
653	1	1	1	4	2	1	1	2	1	2	1	1	2	2	2	3	3	3			3	5	4	2	5	3	3	3	3	NA	NA	NA
654	1	1	2	6	3	1	1	2	1	3	1	1	1	2	2	3	3	3			3	3	3	4	5	3	3	3	4	NA	NA	NA
655	1	2		2	3	2	1	2	1	3	1	1	1	2	2	4	3	3			3	4	3	4	4	3	4	3	3	NA	NA	NA
656	1	1	2	5	3	1	1	2	1	2	1	1	1	1	1	2	4	3			3	4	4	4	4	3	4	4	4	NA	NA	NA
657	1	2	2	4		2	2	2	1					1	1	3	3	3			1	3	3	3	2	3	2	2	3	NA	NA	NA
658	1	2	2	4	3	3	1	2	1	2	1	1	1	2	2	2	2	3			1	2	1	2	3	2	4	1	1	NA	NA	NA
659	1	1	2	6	3	1	1	2	1	2	1	1	1	2	2	4	4	3			2	4	2	1	1	2	4	1	1	NA	NA	NA
660	1	2	2	5		2	1	2	1	3	1	1	1	2	2	3	3	3			2	2	1	2	2	2	3	1	2	NA	NA	NA
661	1	2	2	4		2	3	2	1	2	1	1	1	2	2	3	3	3			3	2	1	2	2	2	3	1	2	NA	NA	NA
662	1	3	2	1		2	2	3	1	2	1	1	1	2	2	4	4	3			2	3	4	5	5	2	4	3	2	NA	NA	NA
663	1	1	2	4		2	2	2	1	3	1	1	1	2	2	3	3	3			2	2	1	1	2	2	4	1	1	NA	NA	NA
664	1	2	2	2		2	2	2	1	2	1	1	1	2	2	3	4	3			1	2	2	1	2	2	4	1	1	NA	NA	NA
665	1	2	2	2		2	2	2	1	3	1	1	1	2	2	3	3	3			4	3	1	1	1	2	4	2	2	NA	NA	NA
666	1	1	1	5	3	1	1	2	1	2	1	1	1	2	2	4	3	3			2	2	2	4	2	2	4	1	1	NA	NA	NA
667	1	2	2	6	3	2	1	2	1	2	1	1	1	2	2	4	4	3			2	2	2	1	2	2	3	1	1	NA	NA	NA
668	2	3	2	3	3	1	1	2	1	1	2	2	3	1	1	2	2	3			2	3	2	3	3	2	3	3	3	NA	NA	NA
669	1	2	1	3	4	1	3	2	1	1	2	1	1	1	1	1	2	3			1	3	2	2	4	1	2	3	3	NA	NA	NA
670	1	2	1	2	4	1	1	2	1	1	2	1	1	1	2	1	3	3			1	3	2	2	3	2	3	4	3	NA	NA	NA
671	2	2	2	5	4	2	1	2	1	1	2	1	1	1	2	1	2	3			1	3	3	2	3	2	2	3	3	NA	NA	NA
672	2	2	2	1	4	2	3	2	1	2	2	1	1	1	2	1	1	3			1	2	4	3	3	1	3	2	3	NA	NA	NA
673	2	3	1	4	2	2	1	2	1	1	2	1	1	1	1	1	2	3			1	3	3	1	3	1	3	2	3	NA	NA	NA
674	2	1	2	5	4	1	1	1	1	2	1	3		2	2	1	2	3			2	4	4	2	2	2	3	2	3	NA	NA	NA
675	2	4	2	1		3	2	2	2	1	2	1	3	1	2	2	1	3			1	2	2	1	2	1	3	3	3	NA	NA	NA
676	1	2	2	5	4	2	3	2	1	1	2	1	3	1	2	2	2	3			1	2	3	2	3	1	3	3	2	NA	NA	NA
677	1	3	1		4	1	1	2	1	1	2	1	1	1	2	1	2	3			1	3	4	2	3	1	2	3	2	NA	NA	NA
678	1	2	2	4	3	2	3	1	1	2	1	1	1	1	2	1	2	3			1	2	3	1	1	1	2	3	3	NA	NA	NA
679	1	3	2	4	3	1	1	2	1	1	2	1	1	1	2	1	2	3			2	3	2	2	3	1	3	3	3	NA	NA	NA
680	1	2	2	4	4	1	1	2	1	1	2	1	1	1	2	1	2	3			1	3	2	1	3	2	2	3	4	NA	NA	NA
681	1	2	2	4	4	2	3	2	1	1	2	1	1	2	2	1	2	3			1	4	3	1	1	1	3	3	3	NA	NA	NA
682	1	4	2	4	2	2	1	2	2	1	2	1	1	2	2	1	1	2			1	3	1	1	3	1	3	3	3	NA	NA	NA
683	2	3	2	4	3	2	3	2	1	1	2	1	1	1	2	1	2	3			1	2	2	1	2	1	3	2	3	NA	NA	NA
684	1	2	2	4	3	2	3	2	1	1	2	1	1	1	2	1	2	3			1	3	3	2	4	2	2	3	3	NA	NA	NA
685	1	2	1	3	5	2	1	2	3	3	1	1	1	2	2	3	2	3			3	5	5	4	5	5	5	5	1	NA	NA	Safety
686	1	2	1	6	2	1	1	2	2	2	1	1	1	2	2	2	2	3			1	1	1	1	1	1	1	1	1	NA	NA	NA
687	1	1	2	6	3	1	1	2	1	3	1	1	1	2	2	4	3	3			1	1	1	2	3	1	1	2	1	NA	NA	NA
688	1	1	1	5		1	3	2	1	3	1	1	1	2	2	3	4		2		3	3	3	4	3	2	2	2	3	NA	NA	NA
689	1	2	2	6	2	2	1	2	1	2	1	1	1	2	2	4	3	3			3	3	4	4	4	3	4	3	3	NA	NA	NA
690	1	2	2	5		2	2	2	1	2	1	1	1	2	2	2	3	3			1	4	4	4	4	2	4	4	4	NA	NA	NA
691	2	3	2	4	3	2	3	2	1	2	3	5	2	2	2	2	2	3			2	1	1	1	1	1	1	1	1	NA	NA	NA
692	1	2	2	3	3	1	1	2	2	1	2	1	2	2	1	2	1	2			1	2	2	2	2	1	2	2	2	NA	NA	NA
693	1	2	1	4	3	2	1	1	2	1	2	3	1	2	1	2	1	2			1	2	2	2	2	1	2	2	1	NA	NA	NA
694	1	4	2	3	3	2	3	2	1	1	1	1	1	1	1	2	1	1	1		1	3	2	2	2	1	1	1	1	NA	NA	NA
695	1	4	1	3	2	2	3	1	2	1	2	3	1	2	1	1	2	3				2	2	2	2	2	1	2	2	NA	NA	NA
696	1	2	2	6	2	1	1	2	1	2	1	1	1	2	2	2	2	3			2	2	2	3	3	2	2	2	2	NA	NA	NA
697	2	2	2	4	6	2		1	2	1	2	1	1	2	2	2	2	3		Medical conditions	3	3	3	3	3	1	1	5	1	NA	NA	Health Professional
698	2	2	2	3	2	2	1	1	2	1	2	3	2	1	1	2	3	2			3	2	2	2	3	1	3	3	2	NA	NA	NA
699	1	1	2	2	1	1	3	1	1	1	1	2	2	1	2	2	2	2			4	2	1	1	2	2	2	1	2	NA	NA	NA
700	2	2	1	7	6	1	1	2	2	1	2	1	1	2	2	2	2	3		Age	1	1	1	1	1	1	1	5	3	Safety	NA	Health Professional
701	2	3	2	5	4	2	1	2	1	1	2	1	3	1	3	2	3	3			3	3	3	3	3	3	3	2	2	NA	NA	NA
702	1	3	1	7	5	2	1	2	1	1	2	1	1	1	2	1	1	3			3	2	3	2	2	4	3	2	3	NA	NA	NA
703	2	2	1	6	5	1	1	2	1	1	2	1	3	2	2	1	3	1	1		3	3	1	2	2	2	2	3	3	NA	NA	NA
704	2	3	2	5	4	2	1	2	1	1	2	1	1	1	2	1	3	3			3	3	2	3	3	3	3	3	4	NA	NA	NA
705	2	3	1	1	3	2	1	2	1	1	1	3	1	2	2	1	1	2			2	2	2	2	2	3	2	2	2	NA	NA	NA
706	1	4	1	1		2	1	1	2	2	1	1	1	1	3	3	2	3			5	4	3	3	3	3	3	3	3	NA	NA	NA
707	2	3	1	1		2	1	2	1	2	1	1	1	3	3	2	2	3			3	2	2	3	4	4	3	3	3	NA	NA	NA
708	1	1	2	3	3	1	1	2	2	2	3	3	2	1	4	2	1	1	2		2	2	2	2	2	2	2	1	3	NA	NA	NA
709	1	1	1	3	1	2	1	1		1	3	4	2	1	3	3	4	3			4	3	2	1	1	3	3	3	3	NA	NA	NA
710	2	2	1	5	6	2	1	2	2	1	2	1	1	2		2	2	3			1	1	1	1	1	1	1	5	3	Safety	NA	Awareness
711	2	2	1	7	6	2	1	1	1	2	1	1	1	2		2	2	3		Age	1	1	1	1	1	1	1	5	3	Safety	NA	Awareness
712	2	3	1	5	6	2	3	1	2	1	2	1	1	2	2	2	2	3		Others	1	1	1	1	1	1	1	5	3	Safety	NA	Awareness
713	2	2	1	3	3	1	1	2	1	2	1	1	1	2	2	2	2	3		Age	1	2	3	3	3	1	1	3	1	NA	NA	NA
714	1	3	1	3	5	2	1	2	3	3	1	1	1	2	2	2	2	3			1	1	2	5	5	1	1	3	1	NA	NA	NA
715	2	2	1	4	6	2	1	2	1	2	1	1	1	2	2	2	2	3			1	2	5	5		1	1	5	1	NA	NA	NA
716	1	3	1	5	3	1	3	2	1	1	2	1	1	1	2	2	4	3			1	3	2	1	2	2	4	3	3	NA	NA	NA
717	1	2	2	4	3	2	3	1	1	2	1	1	1	1	2	2	2	3			1	2	2	3	3	2	4	3	4	NA	NA	NA
718	2	3	1	4	3	1	3	2	1	1	2	1	1	1	2	1	1	3			1	3	2	3	4	2	3	3	3	NA	NA	NA
719	2	1	2	4	3	2	1	2	1	1	2	1	1	2	2	1	3	3			1	4	4	1	2	1	3	2	2	NA	NA	NA
720	1	2	2	3	3	1	3	2	1	1	2	2	2	1	2	1	2	3			1	4	2	2	2	3	2	3	3	NA	NA	NA
721	2	3	2	4	4	3	1	2	1	1	2	1	3	1	2	2	3	3			1	3	3	3	3	1	3	3	2	NA	NA	NA
722	1	2	1	4	4	2	1	2	1	1	2	1	1	2	2	1	2	3			2	3	3	2	4	1	3	3	3	NA	NA	NA
723	2	3	2	4	4	2	3	1	1	2	2	1	1	2	1	1	3	3			1	3	3	2	4	1	3	3	3	NA	NA	NA
724	2	3	2	5	4	1	1	2	1	1	2	1	1	1	2	1	2	3			2	3	3	3	4	2	3	3	1	NA	NA	NA
725	1	2	2	6	4	1	1	2	1	1	2	1	1	2		2	2	3		Age	1	1	1	1	1	5	1	1	1	Safety	NA	Safety
726	1	3	1	3	2	2	2	1	1	2	2	4	2	1	3	3	3	2			3	3	3	4	4	4	2	3	2	NA	NA	NA
727	1	1	2	1	1	1	1	3	1	3	1	1	1	3		3	1	3			5	5	3	2	2	3	2	1	3	NA	NA	NA
728	1	3	2	5	1	1	2	2	1	2	3	4	2	2	2	2	2	3			4	4	4	3	1	3	1	1	1	NA	NA	NA
729	2	2	2	3	4	3	3	1	1	2	3	5	3	2	4	2	2	2			4	2	3	3	3	5	3	2	3	NA	NA	NA
730	2	3	2	6	4	2	2	2	1	2	3	4	3	2	3	3	2	2			4	3	3	3	3	4	4	3	3	NA	NA	NA
731	2	2	2	4	2	2	1	2	1	1	2	1	1	2	2	1	3	3			1	1	2	1	1	2	1	1	1	NA	NA	NA
732	1	3	1	4	3	2	1	2	1	1	1			2	2	2	2		2		1	1	2	1	1	2	1	1	1	NA	NA	NA
733	2	4	2	3	3	2	1	2	1	1	2	1	1	1	1	2	2	3			1	1	1	1	1	2	1	1	1	NA	NA	NA
734	1	2	2	6	4	1	1	2	1	3	1	1	1	1	2	2	2	3			1	1	2	1	1	2	1	1	1	NA	NA	NA
735	1	3	1	3	3	2	1	2	1	1	2	2	3	2	2	2	2	2			1	1	2	1	1	2	1	1	1	NA	NA	NA
736	2	2	1	6	4	1	1	2	1	1	3	2	3	1	2	1	1	2			1	1	2	1	1	2	1	1	1	NA	NA	NA
737	2	2	2	6	1	1	3	2	1	2	3	1	2	1	3	2	3	2			2	3	3	3	3	3	3	4	3	NA	NA	NA
738	2	2	1	4	6	2	1	2	1	1	2	1	2	1	2	3	3	2			3	2	3	3	3	3	2	2	2	NA	NA	NA
739	1	4	1	1	3	3	3	2	1	1	2	1	2	2	2	1	2	3			1	1	2	1	1	2	1		1	NA	NA	NA
740	1	3	1	5	4	2	1	2	1	1	2	1	3	1	3	2	3	3			1	1	2	1	1	2	1	1	1	NA	NA	NA
741	1	3	2	4	3	2	1	2	1	1	2	1	1	1	2	1	2	3			1	1	2	1	1	2	1	1	1	NA	NA	NA
742	2	4	2	1	1	3	3	2	1	1	2	1	1	1	2	2	2	3			2	1	1	2	2	1	2	2	4	NA	NA	NA
743	2	3	1	1	3	2	1	2	1	1	2	1	1	1	2	1	2	3			2	2	2	2	2	2	1	2	2	NA	NA	NA
744	1	1	2	6	3	1	1	1	1	2	1	1	1	2	2	4	4	3			2	2	1	1	2	2	3	2	2	NA	NA	NA
745	1	4	2	2		2	3	1	3	1	1	1	3	1	1	1	1	1	1		2	2	2	3	2	1	1	3	1	NA	NA	NA
746	2	3	2	1	1	2	3	1	1	2	1	3	2	3	3	3	3	3			1	1	1	1	5	5	5	5	5	NA	NA	NA
747	2	3	1	6	1	2	3	1	1	2	3			2	2	2	2	1	1		1	1	5	1	1	5	1		1	Safety	NA	Awareness
748	2	3	1	7	6	1	1	1	1	2	1	1	1	2	2	3	2	1	1		3	1	1	3	1	5	1	1	1	Safety	NA	Awareness
749	1	3	2	6	1	2	3	1	1	2	1	1	1	2	2	2	2	1	1		1	1	1	1	1	3	1	1	1	Safety	NA	NA
750	2	2	1	5	3	1	1	1	1	2	1	1	1	2	2	2	2	1	1		1	1	5	2	1	5	1	1	1	Safety	NA	Awareness
751	2	3	1	2	3	2	1	1	1	2	1	1	1	2	2	2	2	3			1	1	1	1	1	1	1	5	5	Safety	NA	NA
752	2	2	2	6	1	2	3	2	1	2	1	1	1	2	2	2	2	3		Age	3	3	3	3	3	1	1	5	3	NA	NA	Awareness
753	2	1	2	6	3	1	3	2	1	1	2	1	1	2	2	2	2	1	1		1	1	1	1	1	1	1	5	3	Safety	NA	Others
754	2	3	2	2	1	2	3	1	2	1	2	1	1	2	2	2	2	3		Others	1	1	1	1	1	1	1	5	3	Safety	NA	NA
755	1	1	2	6	4	1	3	2	1	2	3	3	1	2		3	2	3			4	3	3	3	3	4	2	3	3	NA	NA	NA
756	1	3	1	1	3	2	1	2	1	2	1	1	1	1		2	3	3			4	3	3	3	4	3	3	3	3	NA	NA	NA
757	1	3	2	1		2	1	2	1	2	1	1	1	1	2	3	2	3			4	2	3	3	4	3	2	2	1	NA	NA	NA
758	2	3	1	1	3	2	1	2	1	2	1	1	1	1	2	2	2	3			3	2	2	1	2	2	2	2	1	NA	NA	NA
759	2	3	2	2	3	2	1	2	1	3	3	1	1	1	2	1	3	3			3	3	3	3	2	3	3	3	3	NA	NA	NA
760	1	1	2	4		1	3	1	1	1	2	1	3	1	2	1	2	3			3	3	2	2	3	2	3	3	2	NA	NA	NA
761	2	1	1	6	1	1	3	2	1	1	2	1	2	1	3	3	1	2			3	3	2	2	3	4	2	3	3	NA	NA	NA
762	2	1	1	6	1	1	3			1	2	1	2	1	3	1		2			2	3	2	3	2	3	2	2	3	NA	NA	NA
763	2	2	2	3	2	2	1	2	1	1	2	1	2	2	3	3	3	2			2	2	3	2	2	3	4	2	3	NA	NA	NA
764																					1	1	1	1	1	5	5	1	1	NA	NA	NA
765																					1	1	1	1	1	5	3	5	1	NA	NA	NA
766	1	2	1	6	5	2	1	2	1	2	2	1	3	1	2	1	1	2			2	2	5	5	2	3	1	2	3	Safety	Others	Safety
767	1	3	1	6	5	2	3	2	1	1	2	1	3	1	2	2	2	3			2	2	5	5	2	3	1	2	3	NA	NA	Safety
768	2	3	1	4	2	2	1	2	1	1	1	3	3	2	3	1	1	3			4	3	2	5	5	3	2	2	3	NA	NA	NA
769	1	3	2	5	4	3	2	1	1	2	2	4	2	1	2	2	2	3			4	4	4	4	4	5	4	4	3	NA	NA	NA
770	2	1	2	6		1	3	2	3	2	1	1	1	2	1	1	1	3			2	2	2	2	4	1	1	5	1	NA	NA	NA
771	2	1	2	5	5	1	1	2	1	1	2	1	2	2	2	2	2	3			1	1	3	3	3	1	1	5	1	NA	NA	NA
772	2	3	2	1	1	2	3	2	1	2	3	1	1	2		3	3				1	1	1	2	2	3	1	2	4	NA	NA	NA
773	2	2	1	6	6	2	1	2	1	1	2	1	2	1	3	3	3		3		2	1	1	2	4	3	1	2	4	NA	NA	NA
774																					1	1	1	1	1	5	1	5	1	NA	NA	NA
775																					1	1	1	1	1	5	1	5	1	NA	NA	NA
776	2	2	1	5	4	1	1	2	2	1	1	2	2	2	2	2	1	2			1	1	5	4	1	1	1		1	Fear of Corona	NA	NA
777																					2	5	3	2	4	1	5	1	2	NA	NA	NA
778																					2	2	1	1	1	2	4	1	2	NA	NA	NA
779																					1	4	1	2	3	2	4	3	2	NA	NA	NA
780																					2	3	3	1	1	1	4	1	2	NA	NA	NA
781	2	3	1	1	4	2	1	2	1	1	2	1	1	1	2	1	1	1	1		1	1	1	1	1	2	1	2	2	NA	NA	NA
782	1	2	1	2	3	2	1	2	1	1	2	1	1	2	3	3	2	3			5	5	5	5	3	1	3	1	3	NA	NA	NA
783	2	3		7	3	1	3	2	2	3	2	3	2	3	4	1	1	1	3		1	2	4	3	3	3	3	3	4	NA	NA	NA
784	2	4	2	1	3	2	1	2	1	2	1	1	1	1	1	1	1	3			4	3	3	4	2	3	3	4	3	NA	NA	NA
785	2	4	1	1	4	2	1	2	1	2	1	1	1	1	1	1	1	3			2	3	2	3	3	3	3	3	1	NA	NA	NA
786	1	3	1	1	4	2	1	2	1	2	1	1	1	1	1	1	3	3			2	3	4	3	2	2	2	2	2	NA	NA	NA
787	2	4	1	3	4	3	1	2	1	1	2	1	1	1	2	1	2	3			2	1	2	1	2	2	2	1	2	NA	NA	NA
788	1			6	2	2	1	1	3	1	2	1	1	2	2	2	2	2			3	3	3	3	1	1	1	3	1	NA	NA	Others
789	2	2	2	6	5	2	1	2	1	1	2	1	1	2	2	3	2	1	2	Medical conditions	1	1	1	1	1	5	5	5	1	Safety	NA	Family members
790	2	2	2	2	4	2	1	2	1	2	2	1	1	1	1	1	1	2			1	1	4	5	4	1	1	1	4	NA	NA	Others
791	2	1	1	7	3	2	3	1		2	2	1	2	1	1	2	1	1	1		1	1	1	3	3	2	2	2	2	NA	NA	NA
792	2	1	1	6	2	1	3	2	1	3	2	2	3	3	4	3	3	2			5	4	2	4	3	3	5	5	3	NA	NA	NA
793	1	1	2	3	1	1	3	1	1	1	1	3	1	1	1	1	1	2			2	2	2	1	2	2	2	3	2	NA	NA	NA
794	2	3	1	4	5	2	3		1	1	2	2	1	1	2	3	3	2			2	3	3	3	2	2	2	2		NA	NA	NA
795	1	1	2	2	1	1		1	2	2	2	1	1	2	2	1	3	3			3	3	3	5	2	2	2	4	3	NA	NA	NA
796	2	2	2	5	6	1		2	1	1	2	1	2	2	2	2	2	2			1	1	1	1	3	1	1	1	2	Family	Side effects	Others
797	1	2	1	7	6	2	1	2	1	1	2	1	3	2	2	2	2	2			1	1	1	3	1	1	1	1	2	Family	Side effects	Others
798	1	2	1	6	6	2	1	2	1	1	2	2	1	1	2	3	4	2			3	3	3	3	2	2	3	4	2	NA	NA	NA
799	1	4	1	1	3	2	1	2	1	2	1	1	1	1	1	1	2	1			2	3	2	1	1	2	1	3	2	NA	NA	NA
800	2	3	2	5	5	2	3	2	2	3	2	2	3	3	4	2	2	2			4	3	3	2	5	5	3	2	4	NA	NA	NA
801	1	2	2	7	6	2	1	1	2	1	2	1	1	2	2	2		2			1	1	2	1	1	2	1	1	1	NA	NA	NA
802	2	3	1	1	3	2	1	2	1	1	2	1		1	1	1	3	3			1	1	1	1	3	1	1	2	2	NA	NA	NA
803	2	4	1	1	4	2	1	2	1	1	2	1	1	1	2	2	1	1	1		1	1	1	4	2	2	2	3	1	NA	NA	NA
804	1	4	2	1	4	2	1	2	2	1	2	1	1	1	2	1	1	1	1		2	2	2	3	2	2	2	1	1	NA	NA	NA
805	2	4	1	1	4	2	1	2	1	1	2	1	1	1	2	1	1	1	1		2	2	1	3	2	1	2	2	2	NA	NA	NA
806	2	4	1	1	4	3	1	1	1	1	2	1	1	1	2	1	1	1	2		2	2	2	1	2	2	2	1	2	NA	NA	NA
807	2	3	1	1	3	2	1	2	1	2	2	1	1	1	2	1	1	1	1		1	2	2	3	2	2	1	1	2	NA	NA	NA
808	1	4	2	1	3	2	1	2	1	1	2	1	1	1	2	1	1	2			2	2	2	3	2	2	2	2	1	NA	NA	NA
809	1	4	1	2	4	2	1	1	1	1	2	1	1	2	2	1	1	1	1		1	1	1	1	2	2	3	1	1	NA	NA	NA
810	2	3	1	2	4	2	1	1	1	1	2	1	1	2	2	1	1	1	1		1	1	1	3	2	1	1	1	1	NA	NA	NA
811	2	4	1	1	4	2	1	2	1	1	2	1	1	1	2	1	1	1	1		2	2	1	3	2	2	2	2	2	NA	NA	NA
812	2	4	1	1	3	2	1	1	1	1	2	1	1	1	2	1	1	1	1		1	1	2	1	2	2	2	2	2	NA	NA	NA
813	2	4	2	1	3	2	1	2	1	1	2	1	1	1	2	1	1	1	1		2	2	2	3	2	2	2	2	2	NA	NA	NA
814	2	4	1	1	4	2	1	2	1	1	2	1	1	1	1	1	1	1	1		2	2	2	4	2	2	1	1	1	NA	NA	NA
815	2	3	2	1	4	3	1	2	1	2	1	1	1	1	2	1	1	3			2	2	3	1	2	2	4	3	3	NA	NA	NA
816	1	3	1	1	4	2	1	2	1	2	1	1	1	2	2	1	1	3			3	2	5	1	5	2	3	4	3	NA	NA	NA
817	2	2	2	6	2	1	1	2	1	2	2	1		1	1	1	1	2		Adverse reaction	2	1	1	2	4	1	1	1		NA	NA	Others
818	2	2	2	6	6	1	1	2	1	1	2	1		1	1	1	1	2		Adverse reaction	2	1	1	2	4	1	1	1		NA	NA	Others
819	1	2	2	6	2	2	1	1	3	1	2	1	1	2	2	2	2	1	1		3	3	3	3	1	1	1	4	1	Safety	NA	Awareness
820	2	2	2	4	2	2	3	2	1	1	2	1	3	3	4	1	2	2			1	1	3	4	3	2	2	1	4	NA	NA	NA
821	1	2	2	5	3	1	1	1	1	2	1	1	1	2	2	3	3	3			3	4	4	4	4	3	2	2	4	NA	NA	NA
822	1	2	2	4		2	2	2	1	3	1	1	1	2	2	4	3	3			2	2	2	1	1	1	3	1	2	NA	NA	NA
823	1	2		4		2	2	2	1	2	1	1	1	2	2	3	3	3			2	2	1	1	1	1	4	2	2	NA	NA	NA
824	1	2		5	3	1	3	2	1	2	1	1	1	2	2	4	3	3			3	3	2	1	1	3	4	1	1	NA	NA	NA
825	2	3	1	3	4	1	1	2	1	1	2	2	3	1	1	1	2	3			1	2	2	2	3	1	2	3	3	NA	NA	NA
826	2	2	1	2	3	2	1	1	1	2	2	1	1	1	2	2	1	3			2	3	3	2	4	1	3	3	2	NA	NA	NA
827	2	2	2	2	3	2	1	2	1	2	1	1	1	1	1	2	2	3			2	3	3	3	3	2	3	3	3	NA	NA	NA
828	2	3	2	3	2	1	1	2	1	1	2	1	1	1	2	2	2	3			2	2	2	2	2	1	2	2	5	NA	NA	NA
829	2	3	1	5	4	2	3	2	1	1	2	1	1	2	2	2	3	3			2	3	3	2	3	1	3	3	3	NA	NA	NA
830	1	3	1	5	4	2	1	1	1	1	2	1	1	2	2	2	3	3			3	2	3	2	3	2	2	3	4	NA	NA	NA
831	1	2	2	4	4	2	1	2	2	3	1	1	1	1	1	2	3	3			2	3	3	3	3	2	3	3	3	NA	NA	NA
832	1	3	1	1	4	1	3	2	1	1	2	1	1	1	1	1	2	3			1	3	3	3	4	2	2	2	2	NA	NA	NA
833	2	3	1	1	3	2	1	1	1	1	2	1	1	1	2	1	2	3			1	3	4	2	4	1	3	2	2	NA	NA	NA
834	2	3	2	1	4	2	1	2	1	1	2	1	1	2	2	1	2	3			2	3	3	2	3	2	3	3	2	NA	NA	NA
835	2	3	2	1		2	2	2	1	1	2	1	1	2	2	3	3	3			2	3	4	3	3	3	3	4	4	NA	NA	NA
836	1	2	1	6	4	2	1	2	1	1	2	2	3	1	1	2	4	3			1	4	3	2	3	2	3	3	2	NA	NA	NA
837	1	3	2	4	4	1	2	2	1	1	2	1	1	2	2	3	3	3			3	3	3	3	4	3	3	3	2	NA	NA	NA
838	1	2	1	6	4	2	1	2	1	2	2	1	1	1	1	2	3	3			2	3	3	2	2	1	3	3	3	NA	NA	NA
839	2	1	1	6	4	2	1	2	1	1	1	4	1	1	1	1	2	2			1	3	3	3	3	2	3	3	2	NA	NA	NA
840	1	3	2	1	4	1	3	1	1	1	2	2	2	1	1	2	2	3			2	3	3	2	2	2	3	3	3	NA	NA	NA
841	1	2	2	4	4	3	1	2	1	1	2	1	1	1	2	2	2	3			2	3	4	3	4	3	3	3	3	NA	NA	NA
842	1	3	1	1	4	2	1	2	1	1	2	1	1	1	1	2	2	3			2	3	4	2	4	2	3	3	3	NA	NA	NA
843	1	2	1	4	4	2	1	2	1	1	2	1	1	2	2	3	1	1			1	1	5	5	1	2	1	1	1	Fear of Corona	NA	NA
844	2	2	1	6	5	1	1	2	3	1	1	3	2	2	2	2	2	2			1	1	5	5	1	1	1		1	NA	NA	NA
845	1	2	1	6	5	2	1	2	3	1	2	1	1	2	2	2	2	2			1	1	5	5	1	1	1	2	1	NA	NA	NA
846	1	1	2	5	4	1	1	2	1	1	2	1	1	2	2	2	2	2			1	1	5	5	1	1	1		1	NA	NA	NA
847	2	2	1	5	4	2	1	2	1	2	2	1	1	2	2	1	2	2			1	1	5	5	1	1	1	1	1	NA	NA	NA
848	1	1	1	5	4	1	1	2	1	2	1	1	1	3	2	3	3	1	1		1	1	5	5	1	1	1		1	NA	NA	NA
849	1	1	1	5	4	1	1	2	3	1	2	1	1	2	2	2	2	2			1	1	5	5	1	1	1		1	Fear of Corona	NA	NA
850	1	1	2	5	4	1	1	2	1	1	2	1	1	2	2	3	2	2			1	1	5	5	1	1	1		2	Fear of Corona	NA	NA
851	1	3	2	4	3	2	1	2	2	1				2	2	2	3	3			2	3	3	2	3	2	2	3	3	NA	NA	NA
852	1	3	1	5	4	1	1	2	2	2	1	1	1	1	2	2	2	3			2	3	3	1	2	2	2	3	4	NA	NA	NA
853	2	2	2	4	4	2	1	2	1	1	2	1	3	1	2	2	2	3			1	3	3	1	2	2	4	3	3	NA	NA	NA
854	2	2	2	2	4	2	1	2	1	2	2	1	1	2	2	2	2	3			2	4	4		3	2	3	3	4	NA	NA	NA
855	2	2	2	4	4	2	1	2	1	1	2	1	1	2	2	2	3	3			2	4	3	2	3	3	3	3	2	NA	NA	NA
856	2	2	1	3	2	2	3	2	2	2	2	4	2	2	3	3	3	2			3	2	2	4	3	3	3	2	3	NA	NA	NA
857	2	4	2	4	1	1	3	3	3	3	1	4	1	2	2	2	3	3			2	2	2	1	2	3	1	1	2	NA	NA	NA
858	1	2	1	6	2	1	1	2	2	2	1	1	2	2	2	2	2	3		Others	1	1	5	2	1	1	1	2	1	Safety	NA	Health Professional
859	2	3	2	3	4	2	3	2	2	2	2	3	2	2	2	1	2	2			3	4	4	3	4	3	3	4	3	NA	NA	NA
860	1	3	1	1	4	2	2	2	1	2	1	4	2	1	1	2	3	3			4	1	3	1	4	3	3	2	5	NA	NA	NA
861	1	2	1	3	3	2	1	2	1	2	1	1	1	2	2	2	3	3			5	5	5	5	5		5		5	NA	NA	NA
862	1	2	1	4	3	2	1	2	1	1	2	1	1	2	2	1	3	3			1	5	5	5	5		5	5	5	NA	NA	NA
863	1	2	1	6	4	1	3	2	1	1	2	1	1	2	2	2	2	1	2		1	1	5	5	1	1	1		2	Fear of Corona	NA	NA
864	1	1	1	5	4	1	1	2	1	1	2	1	1	2	2	2	3	3			1	1	1	2	1	1	2		2	Safety	NA	NA
865	2	1	1	4	3	1	1	2	1	1	2	1	1	2	2	2	2	2			1	2	5	5	2	1	1		2	NA	Safety	NA
866	1	2	1	4	3	2	1	2	1	2	1	1	1	2	2	2	3	3			5	5	5	5	5	5	3	5	2	NA	NA	Fear of corona
867	1	1	2	6	3	1	1	2	2	1	2	1	1	2	2	2	3	2			1	1	1	5	1	1	1		1	Fear of Corona	NA	NA
868	2	1	2	5	4	1	1	2	1	2	1	1	1	2	2	3	2	2			1	1	5	5	2	1	1		2	NA	Safety	NA
869	1	2	2	4	3	1	1	2	2	2	2	1	1	2	2	3	2	2			1	2	5	5	1	1	2		2	Fear of Corona	NA	NA
870	2	1	2	6	3	2	1	3	2	2	1	1	1	2	2	3		2			1	2	5	5	1	2	1		2	Safety	NA	NA
871	2	3	2	4	4	2	1	2	1	3	1	1	1	2	2	2	2	2			2	2	4	3	3	2	3	3	4	NA	NA	NA
872	1	3	2	5	5	2	1	1	1	2	2	1	1	2	2	2	2	3			2	3	3	3	4	2	3	4	3	NA	NA	NA
873	1	3	1	5	4	1	1	2	2	1	2	1	1	2	2	2	2	3			1	3	3	1	3	2	3	2	2	NA	NA	NA
874	1	3	2	4	3	2	1	1	1	2	2	1	1	2	2	1	2	3			2	3	4	2	2	3	3	3	3	NA	NA	NA
875	1	1	2	5	4	1	1	3	1	2	1	1	1	2	2	2	2	2			1	1	5	5	1	1	2		1	Safety	NA	NA
876	1	2	1	5	4	2	1	2	1	2	1	1	1	2	1	3	3	3			5	5	5	5	5		5	5	2	NA	NA	Fear of corona
877	1	1	2	5	4	1	1	2	1	1	2	1	1	2	2	3	1	3			1	1	1	5	2	1	1		2	NA	Safety	NA
878	1	2	1	6	6	2	1	2	3	1	2	1	1	2	2	2	2	2			1	1	5	5	1	1	2	1	1	Safety	NA	NA
879	2	2	1	4	5	2	1	2	3	2	1	1	1	2	2	2	2	2			5	5	5	5	5		3	5	3	NA	NA	side effect
880	1	2	2	5		2	2	2	1	2	1	1	1	2	2	2	2	3			5	5	5	5	5		5	5	2	NA	NA	Fear of corona
881	1	2	1	6	4	1	1	3	1	2	1	1	1	2	2	1	2	3			5	5	5	5	5		5		2	NA	NA	Fear of corona
882	1	2		5		2	3	2	1	3	1	1	1	2	2	2	2	3			3	5	4	3	2	1	4	2	1	NA	NA	NA
883	1	2	2	5	3	1	3	2	1	3	1	1	1	2	2	3	3	3			3	5	3	3	3	1	4	3	4	NA	NA	NA
884	1	2	2	5	3	1	3	2	1	2	1	1	1	2	2	2	3	3			3	3	4	3	2	2	4	4	3	NA	NA	NA
885	1	3	1	1	3	1	1	2	1	2	1	1	1	1	2	4	2	3			3	3	3	1	1	1	4	1	1	NA	NA	NA
886	1	2	2	4	3	1	1	2	1	2	1	1	1	2	2	3	4	3			3	4	4	2	1	3	4	3	3	NA	NA	NA
887	2	2	1	3	3	1	3	2	1	2	1	1	1	2	2	3	3	3			3	4	4	3	3	3	4	4	3	NA	NA	NA
888	1	2	1	1	2	2	1	2	1	2	1	1	1	2	2	4	2	3			3	4	2	2	2	3	4	3	2	NA	NA	NA
889	1	2	2	6	3	2	1	2	1	1	2	1	1	1	1	1	1	2			3	4	3	3	3	3	4	3	3	NA	NA	NA
890	1	2	1	2	2	1	1	2	1	2	1	1	1	3	2	3	3	3			3	3	3	2	2	3	3		3	NA	NA	NA
891	1	3	1	4		2	3	2	1	2	1	1	1	2	2	3	3	3			3	4	3	4	4	3	2	2	2	NA	NA	NA
892	1	2	2	5	3	2	1	2	1	2	1	1	1	2	2	3	3	3			3	4	4	3	5	3	4	4	4	NA	NA	NA
893	1	2	1	4	4	2	1	2	1	2	1	1	1	2	2	4	3	3			3	3	3	3	5	3	4	2	4	NA	NA	NA
894	1	1	2	6		2	3	2	2	2	1	1	1	2	2	3	2	3			3	4	4	4	2	3	3	3	3	NA	NA	NA
895	1	2	1	4	2	2	3	2	1	2	1	1	1	2	2	3	3	3			3	3	2	1	1	3	5		3	NA	NA	NA
896	1	2	1	4	2	2	1	2	1	2	1	1	1	2	2	3	3	3			3	3	4	4	2	3	4	3	3	NA	NA	NA
897	2	2	2	5	2	1	1	2	1	2	1	1	1	2	2	2	4	3			3	3	3	3	2	3	3	4	3	NA	NA	NA
898	2	1	1	4	2	1	3	2	1	3	1	1	1	2	2	2	3	3			3	3	3	2	2	3	3	3	4	NA	NA	NA
899	1	2	2	2	2	1	1	2	1	2	1	1	1	2	2	4	4	3			3	4	4	2	2	2	3	3	2	NA	NA	NA
900	1	1		5		2	1	2	1	3	1	1	1	2	2	3	3	3			3	4	4	3	3	3	4	3	4	NA	NA	NA
901	1	2	2	1	2	1	1	1	1	2	1	1	1	2	2	3	4		3		3	4	5	5	5	3	3	4	3	NA	NA	NA
902	1	3	1	4	3	2		2	3	2	1	1	1	2	2	4	3	3			3	4	3	2	2	3	3	4	2	NA	NA	NA
903	1	2	2	6	3	1	1	2	1	3	1	1	1	2	2	3	3	3			3	3	3	3	3	3	3	3	4	NA	NA	NA
904	1	2	2	4		2	3	2	1					2	2	4	3	3			3	3	3	2	2	2	4	3	3	NA	NA	NA
905	1	2	2	4		2	2	2	3	2	1	1	1	2	2	3	3	3			3	4	4	3	4	3	3	4	3	NA	NA	NA
906	1	2		4		2	2	2	1	2	1	1	1	2	2	4	4	3			3	5	2	3	4	1	4	4	4	NA	NA	NA
907	1	2	2	2	2	2	1	2	1	2	1	1	1	2	2	3	3	3			3	4	3	3	4	3	3	4	4	NA	NA	NA
908	1	2	2	4	2	2	1	2	1	2	1	1	1	2	2	3	3	3			3	4	4	2	5	3	4	4	3	NA	NA	NA
909	1	2	2	4	3	2	3	2	1	2	1	1	1	2	2	3	2	3			3	4	3	4	2	3	4	2	4	NA	NA	NA
910	1	1	2	6		2	1	2	1	2	1	1	1	2	2	3	2	3			3	4	3	4	3	3	4	4	3	NA	NA	NA
911	1	2	2	5		2	2	2	1					2	2	3	3	3			3	4	4	1	3	3	4	4	2	NA	NA	NA
912	1	3	2	1		3	2	2	1					2	2	3	3	3			3	4	2	4	3	3	4	3	3	NA	NA	NA
913	1	2	1	4	3	2	1	2	1					2	2	3	3	3			3	2	2	2	2	3	3	2	3	NA	NA	NA
914	1	3	2	2		2	3	1	1	3	1	1	1	2	2	3	3	3			3	3	3	3	4	3	3	2	3	NA	NA	NA
915	1	1	1	4	2	2	3	2	1					2	2	3	3	3			3	4	2	2	2	3	4	3	4	NA	NA	NA
916	1	3	2			2	2	2	1					2	2	2	2	3			3	4	3	3	3	3	3	2	3	NA	NA	NA
917	1	2	1	4	2	2	1	2	1			3		2	2	3	3	3			3	4	3	3	3	3	4	4	3	NA	NA	NA
918	2	2	1	2	4	1	1	1	1	1	2	1	1	1	2	2	2	3			2	3	3	2	4	2	3	3	2	NA	NA	NA
919	1	3	1	1	4	2	3	2	1	1	2	1	1	1	2	2	3	3			1	3	2	2	4	3	3	2	3	NA	NA	NA
920	2	3	2	1	3	1	1	1	1	3	1	1	1	1	2	1	2	3			2	4	3	2	3	2	3	3	2	NA	NA	NA
921	1	3	1	3	3	2	1	1	1	1	2	1	1	1	1	1	2	3			1	3	3	2	4	1	3	3	3	NA	NA	NA
922	1	3	2	1	4	1	1	1	2	1	2	1	1	1	1	2	1	3			2	3	3	3	3	2	2	3	3	NA	NA	NA
923	2	3	1	2	4	1	1	2	2	1	2	1	1	1	1	1	2	3			1	3	2	1	2	1	3	3	1	NA	NA	NA
924	2	2	2	2	4	1	1	1	1	3	1	1	1	2	2	1	3	3			2	4	3	2	4	3	3	2	2	NA	NA	NA
925	1	3	2	3	4	1	1	2	1	1	2	1	1	1	2	1	2	3			1	3	2	2	4	2	3	3	3	NA	NA	NA
926	1	3	1	1	4	1	1	1	1	1	2	1	1	1	1	1	3	3			2	3	2	3		2	3	2	2	NA	NA	NA
927	2	3	2	2		3	1	2	1	1	2	1	1	1	2	1	2	2			2	3	3	3	4	2	3	3	3	NA	NA	NA
928	2	2	1	4	4	1	1	2	1	1	2	1	3	1	2	2	2	3			1	3	3	3	3	2	3	4	2	NA	NA	NA
929	2	3	2	1	5	1	1	2	1	1	2	1	2	2	2	2	2	3			2	3	3	3	4	2	2	3	3	NA	NA	NA
930	2	2	2	1	4	2	1	2	1	1	2	1	1	2	1	2	2	3			2	3	3	3	4	2	3	4	3	NA	NA	NA
931	2	2	1	3	3	1	3	2	1	1	2	1	1	1	1	1	2	3			2	2	2	2	2	1	4	3	3	NA	NA	NA
932	1	1	2	6	4	2	2	1	1	1	1			1	1	2	2	3			1	3	4	3	3	2	4	4	3	NA	NA	NA
933	1	1	1	5	4	1	1	2	1	1	1			1	1	2	2	3			2	3	3	3	2	2	2	4	2	NA	NA	NA
934	2	2	1	2	4	2	1	1	1	1	2	1	1	1	1	1	2	3			1	3	3	3	2	3	3	2	2	NA	NA	NA
935	1	2	1	1	4	3	1	1	1	1	1	3	2	1	1	2	1	2			3	2	2	3	4	2	3	3	2	NA	NA	NA
936	2	3	2	5	3	2	3	3	1	1	2	1	1	1	2	2	1	3			2	3	3	2	3	1	3	4	3	NA	NA	NA
937	1	2	2	4	4	1	3	2	1	1	2	1	1	2	2	2	2	3			1	3	3	3	3	1	4	3	3	NA	NA	NA
938	2	4	2	1	3	2	3	2	1	1	2	1	1	1	2	1	2	3			2	2	2	2	2	1	1	2	2	NA	NA	NA
939	1	3	1	4	3	3	1	2	1	1	2	1	1	1	1	1	2	3			2	3	2	1	3	1	3	3	3	NA	NA	NA
940	1	3	1	5	3	2	3	2	1	1	2	1	1	2	2	1	2	3			1	4	3	2	3	2	3	3	3	NA	NA	NA
941	2	3	2	1	3	2	1	2	1	1	2	1	1	1	1	2	2	3			2	2	1	3		2	2	2	1	NA	NA	NA
942	2	3	1	5	4	2	1	2	1	1	2	1	1	2	1	2	2	3			1	3	3	2	3	2	3	2	2	NA	NA	NA
943	1	3	2	2	3	1	1	2	1	1	2	1	1	2	2	2	2	3			2	1	1	1	1	1	3	1	2	NA	NA	NA
944	2	3	1	4	3	1	1	2	1	1	3	1	1	1	2	2	2	3			1	3	2	1	3	2	3	3	4	NA	NA	NA
945	2	2	1	4	3	1	1	2	1	1	2	1	1	1	2	2	3	3			2	4	3	3	4	2	2	3	3	NA	NA	NA
946	2	3	1	4	3	2	1	2	1	1	2	1	1	1	1	2	3	3			1	1	3	2	3	1	3	3	2	NA	NA	NA
947	2	4	2	5	4	3	1	2	1	1	2	1	1	2	1	2	3	2			1	1	1	2	2	2	1	3	2	NA	NA	NA
948	2	3	1	5	4	2	1	2	1	1	2	1	1	1	1	2	3	3			1	4	3	2	3	2	3	4	2	NA	NA	NA
949	2	3	2	4	4	2	1	2	1	1	2	1	1	2	2	2	2	2			1	1	1	1		2	1	1	2	NA	NA	NA
950	2	3	1	4	3	1	3	2	1	1	2	1	1	2	1	2	3	3			2	4	4	2	3	1	3	2	4	NA	NA	NA
951	2	2	1	2	4	2	1	2	1	1	2	1	1	1	1	2	2	3			1	2	3	2	1	1	4	2	2	NA	NA	NA
952	1	2	1	5	6	2	1	2	1	1	2	1	1	2	2	2	2	2			1	1	5	5	1	1	3		1	Fear of Corona	NA	NA
953	1	2	2	3	6	2	1	2	2	2	1	1	1	2	2	1	1	3			5	5	5	5	5		5	5	5	NA	NA	Safety
954	1	2	1	6	5	2	1	2	1	1	2	1	1	2	2	1	2	3			5	5	5	5	5		5		1	NA	NA	NA
955	1	2	2	5	4	1	1	2	1	1	2	1	1	2	2	2	2	2			1	1	5	5	1	1	1		2	Fear of Corona	NA	NA
956	1	2	2	5	4	1	1	2	1	1	2	1	1	2	2	2	2	2			1	1	4	4	1	1	1		1	Fear of Corona	NA	NA
957	1	2	1	4	4	2	1	2	1	2	1	1	1	2	2	2	2	3			5	5	5	5	2		1	5	1	NA	fear	side effect
958	1	2	2	5	3	2	1	2	3	1	2	1	1	2	2	2	2	2			1	1	4	4	1	1	1	1	1	Fear of Corona	NA	NA
959	2	2	1	6	4	2	1	2	1	1	2	1	1	2	2	2	2	2			1	1	5	5	1	1	1	1	1	Fear of Corona	NA	NA
960	1	2	2	4		2	2	1	3	2	1	1	1	2	2	2	2	3			5	5	5	5	1		3	5	1	Safety	NA	side effect
961	2	2	2	1	5	2	1	1	3	2	1	1	1	2	2	2	2	3		Medical conditions	3	3	3	3	3	1	1	3	3	NA	NA	Others
962	1	2	1	7	6	2	1	2	1	1	2	1	1	2	2	2	2	1	1		1	1	1	1	1	1	1	3	3	Safety	NA	Others
963	2	2	2	2	4	2	1	1	3	1	2	1	1	2	2	2	2	1	1		3	3	3	3	3	1	1	3	3	NA	NA	Health Professional
964	1	2	1	1	4	2	1	2	1	1	2	1	1	2	2	2	2	1	1		3	2	3	3	3	1	1	3	3	NA	NA	Awareness
965	1	2	1	4	4	2	1		3	1	2	1	1	2	2	2	2	1	1		3	3	3	3	3	1	1	3	3	NA	NA	Others
966	1	3	2	3	1	2	2		2	1	2	1	1	1	2	1	3	3			1	1	2	1	1	2	1	1	1	NA	NA	NA
967	2	3	1	1	1	2	3	2	1	1	3	1	2	3		3	3	3			2	1	1	2	2	5	1	2	4	NA	NA	NA
968	2	2	1	4	6	2	1	2	1	1	2	1	2	1	3	2	3		2		2	1	2	2	2	2	1	2	4	NA	NA	NA
969	2	2	2	1	1	2	3	2	1	1	3	1	2	2	3	3	3	3			2	1	1	2	2	3	1	2	4	NA	NA	NA
970	1	3	1	3	3	1	1	1	1	1	2	1	3	1	2	2	2	3			1	1	1	1	1	5	1	5	1	NA	NA	NA
971	1	1	1	5	3	1	1	2	1	1	2	1	1	2	3	1	3	2			1	1	1	2	3	1	1	1	2	NA	NA	Safety
972	2	3	1	1	3	2	1	2	1	1	2	1	1	1	2	2	3		2		4	2	1	2	2	3	3	1	1	NA	NA	NA
973	2	1	1	6	1	1	3	2	1	1	2	1	2	1		3	3	2			1	1	1	1	1	5	1	5	1	NA	NA	NA
974	2	1	2	6	1	1	3	2	1	1	2	1	2	1	3	3	2	2			1	1	1	1	1	5	1	5	1	NA	NA	NA
975	2	3	1	3	3	2	1	2	1	1	2	1	1	2	2	2	2	3			2	2	2	1	2	2	3	3		NA	NA	NA
976	2	4	2	2	3	3	1	2	1	2	1	1	1	3	2	3	3	3			3	2	2	2	2	3	3	2	2	NA	NA	NA
977	2	3	1	2	4	2	1	2	1	1	2	2		2	3	3	2	3			3	2	2	2	2	4	3	3	2	NA	NA	NA
978	2	3	2	4	2	2	1	2	1	1	2	1	1	1	2	2	1	1	2		2	2	2	1	1	2	3	3	3	NA	NA	NA
979	1	3	1	2	3	2	1	2	1	1	2	1	1	2	2	1	3	3			1	2	2	2	1	2	1	2	1	NA	NA	NA
980	2	3	1	4	4	2	1	2	1	1	2	1	1	1	2	2	2	3			2	2	2	2	2	3	2	2	1	NA	NA	NA
981	2	3	1	4	3	2	1	2	1	1	2	1	1	1	2	2	3	3			3	3	2	2	3	2	2	2	2	NA	NA	NA
982	2	3	1	1	3	2	1	2	1	1	2	1	1	1	2	2	2	2			2	2	2	3	2	3	3	2	2	NA	NA	NA
983	2	3	2	3	3	2	1	1	1	1	2	1	1	2	2	2	2	3			2	2	2	2	2	3	1	4	3	NA	NA	NA
984	2	2	1	4	3	2	1	2	1	1	2	1	1	2	3	3	3	3			3	2	2	2	4	2	2	2	2	NA	NA	NA
985	2	3	1	3	3	2	1	2	1	1	2	1	2	1	2	2	3	3			4	3	3	2	2	3	2	2	2	NA	NA	NA
986	2	3	1	4	3	2	1	2	1	1	2	1	1	1	2	2	2	3			3	2	3	2	2	3	2	2	2	NA	NA	NA
987	2	4	2	1	1	2	1	2	1	1	2	1	1	2	2	1	2	3			3	3	2	1	2	3	3	3	3	NA	NA	NA
988	1	1	2	5	2	2	1	1	2	3	3	3	2	2	2	2	4	1	1		3	4	3	5	4	4	4	1	3	NA	NA	NA
989	2	2	1	6	5	2	1	2	1	1	2	1	2	1	3	3	1	2			2	3	1	2	3	2	3	2	3	NA	NA	NA
990	2	3	1	5	3	2	1	2	1	1	2	1	1	1	2	2	2	3			3	2	3	2	2	3	2	2	1	NA	NA	NA
991	2	1	1	1	4	1	1	2	1	1	2	1	2	2	3	3	3	2			2	3	3	2	3	2	2	3	2	NA	NA	NA
992	2	2	2	7	6	1		2	1	1	2	1	1	2	2	2	2	1	1		3	3	3	3	3	1	1	5	3	NA	NA	Others
993	2	1	1	5	5	1	1	2	3	1	2	1	1	2	2	2	2	1	1		1	1	1	1	1	1	1	5	3	Safety	NA	Awareness
994	1	2	2	4	4	2	3	1	1	1	2	1	1	2	2	2	2	1	1		1	1	1	1	1	1	1	5	3	Safety	NA	Awareness
995	2	2	2	6	1	2		1	2	1	2	1	1	2	2	2	2	1	1		1	1	1	1	1	1	1	5	3	Safety	NA	Awareness
996	1	4	1	5	6	2	3	2	1	2	1	1	1	2	2	2	2	1	1		1	3	3	3	3	1	1	5	3	NA	NA	Awareness
997	1	1	1	4	4	1		2	1	1	2	1	1	2	2	2	2	1	1		1	3	3	3	3	1	1	5	3	NA	Safety	Others
998	2	2	2	2	4	2	1	1	1	1	2	1	1	2	2	2	2	1	1		3	3	3	3	3	1	1	5	3	NA	NA	Others
999	2	2	1	6	4	2	1	1	2	1	2	1	1	2	2	2	2	1	1		1	1	1	1	1	1	1	5	3	Safety	NA	Awareness
1000	2	2	2	2	4	2	1	1	1	1	2	1	1	2	2	2	2	1	1		3	3	3	3	3	1	1	5	3	NA	NA	Others
1001	2	2	1	3	6	1	1	2	1	2	1	1	1	2	2	1	2	3			5	5	5	5	5	4	4		1	NA	NA	NA
1002	1	2	2	6	6	2	1	2	3	1	2	1	1	2	2	1	2	2			1	1	4	4	1	1	1	4	1	NA	NA	NA
1003	1	2	1	6	6	1	1	2	2	1	2	1	1	2	2	2	2	3			3	3	3	3	3	4	2		1	NA	Safety	NA
1004	2	2	1	6	6	2	1	2	2	1	2	1	1	2	2	2	2	1	1		2	2	3	3	1	1	1	5	1	Safety	NA	NA
1005	1	1	1	6	2	1	1	2	2	1	2	1	1	2	2	2	2	2			1	1	5	5	1	1	1	3	1	Safety	NA	NA
1006	2	2	1	3	5	2	1	2	3	2	1	1	1	2	2	2	2	3			3	3	3	3	3	1	1	3	3	NA	NA	Others
1007	1	1	1	5	5	1	1	2	1	1	2	1	1	2	2	2	2	1	1		1	1	1	1	1	1	1	3	3	Safety	NA	Awareness
1008	1	1	2	6		1	3	2	1	3	1	1	1	2	2	1	2	3			3	2	2	2	5	3	3	3	4	NA	NA	NA
1009	1	1	2	5		1	3	2	1	1	2	1	1	1	2	1	2	3			3	2	3	2	5	4	4	3	3	NA	NA	NA
1010	1	1	2	3	2	2	1	2	1	2	1	1	1	1	2	1	3	3			3	3	3	4	3	3	3	3	3	NA	NA	NA
1011	1	3	2	1	3	2	1	2	1	1	2	1	3	1	2	2	4	3			3	2	3	3	4	2	3	2	3	NA	NA	NA
1012	1	3	2	1	3	2	1		2	1	1	2		1	2	2	2	3			1	1	3	4	5	3	1		2	NA	NA	NA
1013	1	1	2	4	3	2	3	2	1	1	2	1	1	1	2	2	2	3			3	3	2	1	3	3	3	1	2	NA	NA	NA
1014	2	3	1	3	3	2	1	2	1	3	1	1	1	2	2	2	2	3			3	2	2	2	2	3	2	2	2	NA	NA	NA
1015	2	2	1	6	4	2	1	2	2	1	2	1	1	2	2	3	3	3			3	3	3	2	3	3	2	2	2	NA	NA	NA
1016	2	1	2	4		1	3	2	1	2	1	1	1	2	2	2	2	3			2	2	2	2	2	2	2	2	2	NA	NA	NA
1017	2	1		5	3	2	3	2	1	3	1	1	1	2	2	2	2	3			2	2	2	3	2	2	2	2	2	NA	NA	NA
1018	2	2	1	4		1	3	2	1	2	1	1	1	2	2	2	2	3			2	2	2	2	2	4	2	2	2	NA	NA	NA
1019	2	3		1		2	1	2	1	2	1	1	1	2	2	2	2	3			3	3	2	2	2	3	2	2	2	NA	NA	NA
1020	2	4	1	1		2	3	2	1	3	1	1	1	2	2	2	2	3			3	2	2	2	2	4	3	3	2	NA	NA	NA
1021	2	3		1		2	1	1	1	2	1	1	1	2	2	4	3	3			2	2	2	2	1	4	2	2	2	NA	NA	NA
1022	2	2	2	6	3	2	1	3	1	2	1	1	1	2	2	2	3	3			2	2	4	3	3	3	3	2	2	NA	NA	NA
1023	2	4	2	2		2	3	1	1	2	1	1	1	2	2	2	2	3			5	3	3	2	3	4	4	1	1	NA	NA	NA
1024	2	1	1	4		1	3	2	3					2	2	2	2	3			2	3	4	4	3	3	2	2	2	NA	NA	NA
1025	2	3	2	6	4	2	1	2	2	1	2	1	1	2	1	3	3	3			1	1	2	2	2	2	2	2	2	NA	NA	NA
1026	2	2	2	2	2	2	1	2	1	1	2	1	1	1	2	2	2	3			3	3	2	1	2	3	3	3	2	NA	NA	NA
1027	2	2	2	2	2	2	1	1	1	1	2	1	1	1	2	2	2	3			4	3	2	2	2	4	2	1	2	NA	NA	NA
1028	2	3	2	2	2	2	3	2	1	1	2	1	1	1		2	3	3			3	3	2	3	3	3	3	3	2	NA	NA	NA
1029	2	1	2	4		1	3	2	2	2	1	1	1	2		2	2	3			2	2	2	2	2	3	3	2	2	NA	NA	NA
1030	1	1	2	5	5	1	1	2	1	1	2	1	1	2	2	2	2	1	1		1	1	5	5	1	1	1		1	NA	NA	NA
1031	1	3	1	2	6	2	1	2	1	2	1	1	1	2	2	1	1	3			5	5	5	5	5		2	5	1	NA	NA	side effect
1032	1	1	1	5	5	1	3	2	3	1	2	1	1	2	2	2	2	1	1		1	1	5	5	1	1	1		1	NA	NA	NA
1033	1	1	2	5	5	1	1	2	3	1	1	2	2	2	2	3	3	1	1		1	1	5	5	1				1	NA	NA	NA
1034	2	2	2	5	6	1	1	2	3	1	2	1	1	2	3	2	2	1	1		1	1	5	5	1	2	1		1	NA	NA	NA
1035	1	1	1	5	6	2	1	2	3	1	2	1	1	2	2	2	2	2			1	1	5	5	1	1	1		1	NA	NA	NA
1036	1	1	1	5		1	3	2	1	1	2	1	1	2	2	3	3	3			4	4	4	4	4		3		1	NA	Safety	NA
1037	2	3	1	1	3	2	1	2	1	2	1	1	1	2	2	2	3	3			1	1	3	3	3	3	3	3	3	NA	NA	NA
1038	2	1	2	4		1	3	2	1	2	1	1	1	2	2	2	3	3			2	2	2	2	3	2	2	2	2	NA	NA	NA
1039	1	2	2	4	2	2	1	2	3	1	2	1	1	2	2	2	3	3			2	2	2	2	3	2	3	2	2	NA	NA	NA
1040	2	2	2		1	2	1	1	1	1	2	1	1	1	3	2	4	3			2	2	2	1	2	3	2	2	2	NA	NA	NA
1041	1	2	1	7	6	2	1	1	3	2	1	1	1	2	2	2	2	2			1	1	5	5	1	1	1	1	1	Safety	NA	NA
1042	1	2	1	5	6	2	1	2	3	1	2	1	1	2	2	2	2	2			1	1	5	5	1	1	1	2	1	Safety	NA	NA
1043	1	1	1	5		1	3	2	1	1	2	1	1	2	2	2	2	2			1	2	5	5	2		1		1	NA	fear	NA
1044	1	1	2	6		2	2	2	2	1	2	1	1	2	2	2	2	3			2	1	2	5	1		1	2	1	Safety	NA	NA
1045	1	2	2	5	1	1	2	2	1	2	2	2	1	1	3	2	2	1	2		1	1	1	1		3	2	2	2	NA	NA	NA
1046	2	2	1	5	3	1	1	1	1	1	2	1	1	1	2	1	4	3			2	2	2	2	2	4	2	2	2	NA	NA	NA
1047	1	2	1	4	3	1	1	1	1	2	3	2	1	1	3	3	3	3			1	1	1	1	1	1	1	1	2	NA	NA	NA
1048	1	2	1	6	3	2	1	1	1	1	2	1	1	1	2	2	3	3			2	2	2	1	2	1	2	2	1	NA	NA	NA
1049	2	2	2	1		2	2	2	1	2	1	1	1	2	3	2	2	3			3	2	2	2	2	3	3	3	2	NA	NA	NA
1050	2	2	2	2		1	1	2	1	1	2	1	3	1	2	2	2	3			4	2	3	2	4	3	3	2	2	NA	NA	NA
1051	1	2	2	1	3	2	1	2	1	1	1	1	3	1	2	2	2	3			4	3	3	1	2	3	3	1	2	NA	NA	NA
1052	2	2		3	3	2	3	2	1	2	1	1	1	2	2	2	3	3			2	3	2	2	2	3	2	2	2	NA	NA	NA
1053	1	1		5	3	1	1	2	1	1	1	1	3	1	2	2	2	2			3	4	3	3	3	2	1	3	2	NA	NA	NA
1054	1	2	1	5	4	1	1	2	1	1	2	1	1	1	2	3	3	3			3	3	2	2	2	3	2	3	3	NA	NA	NA
1055	2	3	2	2	3	3	1	2	1	2	2	1	3	2	2	1	2	3			4	3	2	2	3	4	3	3	2	NA	NA	NA
1056	1	1	1	4	3	2	1	2	1	1	2	1	2	2	2	2	2	3			3	3	2	1	3	3	3	2	3	NA	NA	NA
1057	2	1	2	1	2	3	2	2		1	2	1	1	1	2	2	3	3			3	2	2	3	3	3	3	1	2	NA	NA	NA
1058	1	3	2	1	2	2	1	2	1	1	2	1	1	1	3	2	2	3			3	2	3	2	3	3	2	2	3	NA	NA	NA
1059	1	2	1	2	2	3	1	2	1	2	1	1	1	1	2	1	2	3			3	3	3	3	3	3	2	2	3	NA	NA	NA
1060	1	2	2	4	3	1	3	2	1	1	2	1	1	1	2	2	2	3			4	2	3	3	3	3	2	2	1	NA	NA	NA
1061	2	2	1	3		1	3	2	1	2	1	1	1	1	2	2	1	3			4	2	3	3	4	4	3	1	3	NA	NA	NA
1062	1	2	1	2	3	2	1	2	1	1	2	1	1	1	2	2	2	3			3	3	4	3	2	4	3	2	2	NA	NA	NA
1063	1	2	1	1	2	2	1	2	1	1	2	1	1	1	2	1	2	3			3	2	1	2	4	4	3	1	3	NA	NA	NA
1064	1	2	2	3		1	1	2	1	1	2	1	1	1	2	1	2	3			3	2	1	2	4	4	3	3	3	NA	NA	NA
1065	2	3	1	4	3	2	3	2	1	3	1	1	1	1	2	1	2	3			3	3	2	4	4	4	3	3	3	NA	NA	NA
1066	1	3	2	3	3	2	1	2	1	3	1	1	1	1	2	1	2	3			4	3	2	3	4	3	3	3	4	NA	NA	NA
1067	2	2	1	3	4	2	1	2	1	3	1	1	1	1	2	1	3	3			3	1	3	3	2	4	3	3	2	NA	NA	NA
1068	1	2	2	6		1	3	2	1	1	2	1	1	2	3	2	3	3			2	2	2	2	2	1	1	1	2	NA	NA	NA
1069	1	2	2	6		1	3	2	1	1	2	1	1	2	3	2	3	3			2	2	2	2	2	1	1	1	2	NA	NA	NA
1070	1	2	1	6	6	2	1	2	1	1	1	5		1	2	3	3	2			2	2	5	5	2	3	1	2	3	Safety	Others	Safety
1071	1	4	1	2	3	2	1	2	1	1	2	1	1	1	2	1	3	3			2	2	1	2	1	2	2	2	2	NA	NA	NA
1072	1	1	2	4		1	3	2	1	1	2	1	1	3	2	4	2	3			2	2	2	2	2	1	2	2	2	NA	NA	NA
1073	1	4	2	1	1	2	3		2	1	1	1	2	1	2	2	2	3			3	2	2	2	3	2	2	2	2	NA	NA	NA
1074	1	1	2	3	3	2	1	3	2	2	2	2	1	1	3	2	3	2			3	2	2	2	2	3	2	3	3	NA	NA	NA
1075	1	1	1	3	2	1	1	2	1	2	2	4	2	2		3	3	3			3	4	4	3	2	1	2	3	4	NA	NA	NA
1076	2	2	2	5	5	1	1	2	1	1	2	1	2	2	2	2	2	3			1	5	1	2	2	1	1	3	1	NA	NA	NA
1077	2	2	2	6	5	2	1	2	1	1	2	1	2	2	2	2	2	1	1		1	5	2	2	2	1	1	3	1	NA	NA	NA
1078	2	1	2	5	5	1	1	2	1	1	1	1	2	2	2	2	2	3			1	5	1	2	2	1	1	3	1	NA	NA	NA
1079	2	1	2	6	3	1	1	2	1	1	2	1	1	1	2	1	4	3			2	2	2	2	2	1	2	2	1	NA	NA	NA
1080	2	2	2	5	5	1	1	2	1	1	2	1	2	2	2	2	2	3			1	5	1	2	2	1	1	3	1	NA	NA	NA
1081	1	2	1	3	3	2	1	2	1	1	2	1	1	1	2	1	4	3			3	2	2	3	2	1	2	3	1	NA	NA	NA
1082	2	3	2	2	3	2	1	2	1	1	2	1	1	2	2	1	3	3			3	1	1	2	3	2	2	2	2	NA	NA	NA
1083	2	3	2	2	3	2	1	2	1	1	2	1	1	1	2	1	2	3			3	2	2	2	2	2	1	1	2	NA	NA	NA
1084	1	3	2	6	2	2	1	2	1	1	2	1	1	1	2	1	4	3			2	2	2	2	5	2	2	2	1	NA	NA	NA
1085	1	3	1	1	4	2	1	1	1	1	2	1	1	1	2	3	2				3	2	1	3	3	3	1	2	2	NA	NA	NA
1086	1	2	1	4	3	2	1	2	1	1	2	1	1	1	2	2	2	2			1	2	1	2	2	3	2	2	2	NA	NA	NA
1087	2	3	2	4	4	3	2	3	1	2	3	3	2	2	2	3	3	2			4	1	1	5	3	3	3	2	2	NA	NA	NA
1088	1	1	2	2	2	1	1	2	1	2	2	1	1	1	2	2	4	3			3	2	3	1	2	3	3	2	2	NA	NA	NA
1089	2	1	2	6	2	2	1	3	1	2	3		2	3	3	3	3	3			5	5	4	4	4	4	1	4	3	NA	NA	NA
1090	1	3	2	2	1	2	3	2	2	2	2	1	1	3	2	3	3	3			5	5	5	5	4	4	1	4	3	NA	NA	NA
1091	1	1	2	1	2	1	1	3	1	2	3		2	3	3	3	2	3			5	5	5	5	5	2	3	2	3	NA	NA	NA
1092	1	2	2	4	3	1	3	3	1	3	2	3	2	2		3	3	3			2	2	2	2	3	2	3	4	2	NA	NA	NA
1093	1	1	2	4	3	1	2	2	2	2	2	2	1	1	4	3	3	3			4	4	3	2	3	3	2	3	3	NA	NA	NA
1094	1	2	2	4	2	2	2	2	1	1	1	2	1	1	4	2	1	3			3	2	2	2	1	3	2	2	1	NA	NA	NA
1095	1	2	1	6	6	1	1	2	1	1	2	1	1	2	2	2	2	2			1	1	5	5	1	1	1		1	Fear of Corona	NA	NA
1096	1	2	2	5		2	2	1	3	2	1	1	1	2	2	2	2	3			4	4	4	4	1		1	5	1	Safety	NA	side effect
1097	1	2	2	3		2	2	1	3	1	2	1	1	2	2	2	2	3			5	5	5	5	2		2	1		NA	Side effects	side effect
1098	2	3	2	5	4	1	1	1	1	2	2	2	3	2	4	2	2	2			3	3	4	4	4	3	3	1	2	NA	NA	NA
1099	2	4	1	1	4	2	3	1	3	1	2	1	1	1	2	1	3	3			2	1	2	2	2	2	3	2	2	NA	NA	NA
1100	2	2	2	3	3	2	3	2	2	1	1	3	2	1	3	2	2	2			3	2	3	2	2	2	3	4	2	NA	NA	NA
1101	1	2	2	6	5	2	1	2	1	1	2	1	2	2	3	2	2	2			3	1	3	3	3	3	2	3	2	NA	NA	NA
1102	2	2	1	1	3	2	1	1	2	1	2	2	1	2	2	3	3	1	1		2	3	3	3	3	3	2	2	2	NA	NA	NA
1103	2	1	2	3	3	2	3	2	2	2	2	3	2	2	3	2	2	3			3	1	1	1	1	2	2	3		NA	NA	NA
1104	2	3	2	6	4	3	2	3	2	2	3	4	2	2		3	3	3			4	3	3	3	4	3	1	2	4	NA	NA	NA
1105	1	1	1	5		1	1	2	1	1	2	1	1	1	2	2	2	3			2	2	2	2	2	2	2	2	2	NA	NA	NA
1106	2	2	1	3	5	2	1	2	3	2	1	1	1	2	2	2	2	3			3	3	5	5	2	5	2	3	2	NA	fear	side effect
1107	2	2	1	3	6	2	1	2	1	2	1	1	1	2	2	2	2	3			4	4	5	5	1	5	1	4	1	Safety	NA	side effect
1108	1	1	1	6	6	1	1	2	1	1	2	1	1	2	2	2	2	2			1	2	5	5	2	1	1		1	NA	Safety	NA
1109	1	3	2	1	1	2	2	2	1	1	2	1	1	1	2	1	2	3			2	2	2	2	2	2	2	2	2	NA	NA	NA
1110	1	2	1	2	3	2	2	1	1	1	1	1	1	1	1	1	1	1	1		1	1	1	1	1	1	1	1	1	NA	NA	NA
1111	1	3	1	5	3	2	2	1	1	2	2	1	1	2	2	2	2	3			5	4	4	4	4	4	4	4	4	NA	NA	NA
1112	1	3	1	5	2	3	3	2	2	2	2	1	1	1	4	3	3	2			4	3	3	2	3	3	5	4	4	NA	NA	NA
1113	1	3	2	5	2	1	2	2	1	2	1	5	2	2	4	4	1	2			4	4	4	4	4	5	5	4	4	NA	NA	NA
1114	1	1	1	1	1	2	3	2	1	1	1	2	1	1	2	2	2	3			3	3	1	1	2	3	1	2	2	NA	NA	NA
1115	1	4	2	4	1	1	2	2	1	2	3	5	2	2		2	2	3			4	4	4	2	2	4	4	3	1	NA	NA	NA
1116	2	3	1	6	4	3	3	2	1	2	3	5	2	2	3	3	3	2			5	5	4	4	4	4	4	4	3	NA	NA	NA
1117	1	3	2	5	2	3	3	2	2	2	2	5	2	1	3	4	3	3			5	4	2	4	4	4	4	4	4	NA	NA	NA
1118	1	2	2	3	2	1	1	2	1	2	2	4	2	2	4	4	2	3			3	3	3	3	3	3	3	2	2	NA	NA	NA
1119	1	3	2	5	4	3	2	3	1	1	2	4	2	1	3	3	4	1	2		5	3	2	4	3	4	4	4	2	NA	NA	NA
1120	2	1	2	4	3	2	3	2	2	3	2	2	2	1	3	3	3	3			3	3	3	3	4	3	2	2	3	NA	NA	NA
1121	1	3	2	4	3	3	2	2	1	2	2	4	3	2	4	3	3	2			4	3	1	3	2	3	4		2	NA	NA	NA
1122	1	4	2	3	2	3	1	2	1	2	2	3	2	1	4	2	2	3			4	4	3	2	3	5	2	4	3	NA	NA	NA
1123	2	2	1	6	5	2	1	2	1	1	2	1	1	2	2	1	2	3			1	1	1	2	3	1	1		2	NA	NA	NA
1124	1	2	2	1	3	2	1	1	1	1	2	1	1	2	2	2	2	3		Adverse reaction	1	1	1	1	3	1	1		1	NA	NA	Health Professional
1125	1	2	2	6	3	1	1	2	1	1	2	1	1	2		2	2	3		Others	1	1	5	3	1	5	1	1	1	Safety	NA	Awareness
1126	1	2	2	6	4	1	1	2	1	1	2	1	1	2		2	2	3		Others	1	1	3	3	1	1	1	1	1	Safety	NA	Health Professional
1127	1	3	2	6	4	1	1	2	1	1	2	1	1	2		2	2	3		Others	1	1	1	1	1	5	1	1	1	Safety	NA	Awareness
1128	1	4	2	6	4	1	1	1	1	1	2	1	1	2		2	2	1	1		1	1	1	1	1	5	1	1	1	Safety	NA	Health Professional
1129	1	2	2	6	5	2	1	2	1	1	2	1	1	2	2	2	2	3		Medical conditions	1	1	5	1	1	5	1	1	1	Safety	NA	Awareness
1130	1	2	2	6	3	1	1	2	1	2	1	1	1	2	2	2	2	3			3	3	3	3	1	5	1	1	1	Safety	NA	Awareness
1131	1	3	1	4	3	2	3	1	1	1	2	1	1	2		2	2	3		Others	1	1	1	1	1	1	1	5	5	NA	NA	NA
1132	1	4	1	5	3	2	3	2	2	2	1	1	1	2		2	2	1	1		1	1	1	1	1	1	1	5	5	NA	NA	Health Professional
1133	1	2	2	6	1	2	3	2	1	2	1	1	1	2	2	2	2	3			1	1	1	1	1	5	1	1	1	Safety	NA	NA
1134	1	3	2	6	1	2	3	2	2	2	1	1	1	2		2	2	3		Others	1	1	1	1	1	1	1	5	5	NA	NA	Health Professional
1135	1	2	2	5	3	2	2	2	1	2	2	4	2	1	2	3	3	2			4	4	4	3	3	4	3	4	3	NA	NA	NA
1136	2	4	2	5	3	2	2	2	1	3	2	4	2	2	2	2	2	3			5	5	4	4	4	5	5	3	2	NA	NA	NA
1137	2	2	1	5	4	2	1	1	2	1	2	1	1	1	1	1	1	1	1		2	2	2	2	2	1	1	5	3	NA	NA	NA
1138	1	2	1	5	3	2	1	2	2	1	1	2	1	1	1	1	1	1	1		2	2	2	1	2	2	2	5	1	NA	NA	NA
1139	1	1	2	3	2	1	1	2	1	2	1	1	1	2	3	3	2	3			3	5	3	4	2	2	2	3	3	NA	NA	NA
1140	1	1	1	5		1	3	2	1	1	2	1	1	3		2	3	3			3	4	3	4	4	2	2	3	4	NA	NA	NA
1141	1	2	1	4	2	2	1	2	1	2	1			3	3	2	3	2			3	5	3	3	2	2	2	3	3	NA	NA	NA
1142	1	2	1	6	4	1	1	2	2	1	1	2	2	2	3	3	2	3			3	5	3	3	2	2	2	3	3	NA	NA	NA
1143	2	2	2	5	4	3	1	2	1	2	2	4	2	2	3	2	2	2			4	4	4	4	3	3	4	4	3	NA	NA	NA
1144	2	4	2	2	1	2	1	3	2	2	2	4	2	2		2	2	3			3	3	4	2	2	3	2	3	3	NA	NA	NA
1145	1	2	1	3	3	1	3	1	1	2	1	3	3	3	3	3	2	3			4	1	2	2	2	3	2	2	3	NA	NA	NA
1146	1	1	2	4	3	3	3	2	1	2	1	3	1	2	3	1	2	2			4	1	3	2	2	4	4		3	NA	NA	NA
1147	1	2	1	4	3	1	1	2	1	2	1	3	2	1		3	2	3			3	2	3	2	2	4	4	2	3	NA	NA	NA
1148	1	1	2	5	4	2	2	2	2	2	1	5	2	2	2	2	3	2			4	2	2	3	3	2	2	2		NA	NA	NA
1149	2	3	1	6	4	2	2	2	2	2	2	4	1	2	2	2	3	2			4	4	4	4	4	4	3	4	4	NA	NA	NA
1150	2	2	1	2	2	2	1	2	1	1	2	1	1	3	3	3	3	3			1	1	1	1	1	5	5	5	5	NA	NA	NA
1151	1	2	1	6	3	2	1	2	2	1	2	1		2		2	3	3		Age	1	1	1	1	1	5	4	3	3	NA	NA	NA
1152	2	2	1	2	3	2	1	1	2	1	2	4	1	2	1	2	3	2			3	3	3	3	3	3	3	3	3	NA	NA	NA
1153	1	4	2	5	2	1	1	3	2	2	3	4	2	2	4	3	3	2			3	4	3	3	3	3	3	4	3	NA	NA	NA
1154	1	1	2	4	1	1	3	1	1	1	1	1	1	1	1	1	1	1	1		4	3	3	1	1	4	3	3	3	NA	NA	NA
1155	2	2	1	5	5	2	1	1	1	2	1	1	1	2	2	2	2	1	1		2	2	2	2	2	1	1	1	2	NA	NA	NA
1156	1	1	2	6		1	3	2	1	1	2	1	1	2	3	2	3	3			2	2	2	2	2	1	1	1	2	NA	NA	NA
1157	2	3	2	1	3	2	1	2	1	1	2	1	1	1	1	1	1	1	1		1	2	2	3	2	1	1	2	2	NA	NA	NA
1158	2	3	1	1	3	2	1	2	1	1	2	1	1	1	2	1	1	1	1		1	2	2	3	2	1	2	2		NA	NA	NA
1159	2	3	2	1	3	2	1	2	1	1	2	1	1	1	1	1	1	1	1		1	2	1	1	2	1	1	1	2	NA	NA	NA
1160	1	3	1	1	3	2	1	2	1	1	2	1	1	3	2	1	2	1	1		2	2	2	3	2	1	2	3	2	NA	NA	NA
1161	1	3	1	1	3	2	1	2	1	1	2	1	1	1	2	1	1	1	1		1	2	1	1	2	2	1	2	1	NA	NA	NA
1162	2	3	2	1	3	2	1	2	1	1	2	1	1	1	1	1	1	1	1		2	2	1	3	3	2	2	2	2	NA	NA	NA
1163	2	3	2	1	3	2	1	1	1	1	2	1	1	1	2	1	2	1			2	2	2	1	2	1	1	2	1	NA	NA	NA
1164	1	3	1	1	3	2	1	2	1	1	2	1	1	1	2	1	1	1	1		2	2	2	4	2	1	2	2		NA	NA	NA
1165	2	3	2	1	4	2	1	2	1	1	2	1	1	1	2	1	1	1	1		2	1	1	1	2	2	1	1		NA	NA	NA
1166	2	1	2	6	6	1	3	2	3	1	1	3	2	2	2	2	2	1			2	2	5	5	1	1	1	1	1	Fear of Corona	NA	NA
1167	1	3	2	7	6	2	1	1	2	1	2	1	1	2	2	2	2	1	1		1	1	5	5	1	1	1	1	1	Safety	NA	NA
1168	2	1	1	5		1	3	2	1	1	2	1	1	2	2	2	2	1	1		3	2	5	5	2		1		1	NA	Safety	Family members
1169	2	2	1	5	5	1	1	2	1	2	1	1	1	2	2	2	2	3			3	3	5	5	1	2	1		1	Fear of Corona	NA	Safety
1170	2	1	1	1	1	2	3	1	1	3	2	3	2	2	2	2	4	1	1		3	4	3	5	4	4	4	1	3	NA	NA	NA
1171	2	2	2	3	4	2	1	1	1	1	2	1	1	2	2	2	2	1	1		2	2	3	3	3	3	3	2	3	NA	NA	NA
1172	1	2	2	1	4	3	1	2	1	1	2	1	1	2	2	2	2	1	1		2	3	3	3	4	2	3	2	3	NA	NA	NA
1173	1	2	2	1	4	2	1	2	3	2	1	1	1	2	2	2	2	1	1		3	3	2	4	3	2	4	2	2	NA	NA	NA
1174	1	2	1	3	6	2		2		1	2	1	2	1	3	1	3	2			2	3	2	4	3	3	3	2	3	NA	NA	NA
1175	1	1	1	4	5	1	3	2	1	1	1	1	2	2	3	3	3	2			3	2	3	1	3	3	3	3	3	NA	NA	NA
1176	1	1	2	5	3	1	1	2	1	1	2	1	2	2	2	2	2	1	1		2	3	2	2	2	1	1	3	1	NA	Safety	Health Professional
1177	1	2	2	1	1	2	3	2	1	1	2	1	2	2	3	1	3	2			2	3	3	4	2	3	3	1	3	NA	NA	NA
1178	1	1	1	6	1	1	3	2	1	1	2	1		1	3	1	3	2			2	3	2	3	2	2	3	3	4	NA	NA	NA
1179	1	1	1	6	1	1	3			1	1	1		1	3	1	3	2			2	3	2	3	3	2	3	2	3	NA	NA	NA
1180	1	2	2	6	6	2		2	1	1	2	1	2	1	3	1	1	2			3	3	3	3	2	2	3	2	3	NA	NA	NA
1181	1	1	1	2	1	1	3	2	1	2	3	2	3	2	2	2	4	3			3	3	2	5	5	2	3	2	5	NA	NA	NA
1182	1	4	2	1	1	1	3	2	1	1	2	1		1	3	1	3	2			3	3	3	4	3	3	3	3	3	NA	NA	NA
1183	1	1	1	6	1	1	3			1	2	1		1	3	3	3	3			2	3	2	3	3	2	3	3	2	NA	NA	NA
1184	2	2	2	4	4	2	1	2	1	2	1	1	1	2	2	1	2	1	1		2	3	2	3	3	3	3	3	2	NA	NA	NA
1185	2	1	2	5	5	1	1	2	1	1	2	1	2	2	2	2	2	3											1	NA	NA	NA
1186	2	2	2	2	4	3	1	2	3	1	2	1	1	2	2	2	2	1	1		2	3	3	3	4	2	4	3	2	NA	NA	NA
1187	2	2	2	1	4	3	1	2	1	1	2	1		2	2	2	2	1	1		3	3	2	3	2	1	2	2	2	NA	NA	NA
1188	2	2	2	3	4	2	1	2	3	1	2	1	1	2	2	2	2	1	1		2	2	3	3	3	3	2	3	2	NA	NA	NA
1189	2	1	2	5	5	1	1	2	1	1	2	1	2	2	2	2	2	3			1	5	5	5	5	3	3	3	1	NA	NA	NA
1190	2	2	2	3	4	2	1	2	3	1	2	1	1	2	2	2	2	1	1		2	3	3	4	3	2	2	2	2	NA	NA	NA
1191	1	4	1	1	4	3	1	3	1	2	1	1	1	1	2	1	2	3			2	2	2	3	3	2	2	1	2	NA	NA	NA
1192	1	4	1	1	4	1	1	2	1	2	1	1	1	2	1	2	4	3			2	2	2	4	2	2	1	2	2	NA	NA	NA
1193	1	3	1	1	4	2	3	2	1	1	3	1	1	2	2	2	1	1	1		1	1	1	2	2	2	2	2	2	NA	NA	NA
1194	1	4	2	1	3	2	1	2	2	1	2	1	1	1	1	1	1	1	1		1	3	2	1	1	2	2	2	2	NA	NA	NA
1195	2	2	1	3	5	2	1	2	3	3	1	1	1	2	3	2	2	3			3	3	5	2	3		2		2	NA	Safety	NA
1196	1	1	1	6	6	1	1	2	3	1	2	1	1	2	2	2	2	2			2	1	5	5	1	1	1		1	Safety	NA	NA
1197	2	4	2	1		2	2	1	3	3	1	1	1	2	2	1	2	3			5	3	3	2	3		2	5	1	NA	Side effects	NA
1198	1	2	1	6	6	2	1	2	3	1	2	1	1	2	2	2	2	2			1	1	5	5	1	1	1	3	1	Safety	NA	NA
1199	1	2	2	6	6	2	1	2	3	1	2	1	1	2	2	2	2	2			1	1	4	5	1	1	1	1	1	Fear of Corona	NA	NA
1200	1	2	1	5		1	3	2	1	1	2	1	1	2	2	2	2	2			1	1	3	3	2		1		1	NA	Safety	NA
1201	2	1	1	5	5	1	1	2	3	1	1	3	1	2	3	1	2	2			1	2	3	3	1	1	1		1	Safety	NA	NA
1202	1	3	1	7	6	2	1	2	3	1	2	1	1	2	2	1	2	2			1	1	5	5	1	1	1		1	Safety	NA	NA
1203	1	2	1	7	6	2	1	2	3	1	2	1	1	2	2	2	2	2			2	1	5	5	1	1	1		2	Safety	NA	NA
1204	1	2	2	2	3	2	1	2	1	1	2	1	1	1	2	3	3	3			3	1	1	1	2	4	4	2	2	NA	NA	NA
1205	1	2	2	6	6	2	1	2	3	2	2	1	1	2	2	1	2	2			1	1	5	5	2	1	1	2	1	NA	Safety	NA
1206	1	2	2	6	6	2	1	2	3	1	2	1	1	2	2	1	2	2			1	1	5	2	1	1	1	2	1	Safety	NA	NA
1207	2	2	1	3	5	2	1	1	3	1	2	1	1	2	2	1	2	2			1	1	5	5	1	1	1	5	1	Safety	NA	NA
1208	1	3	2	3	6	2	3	1	3	1	2	1	1	2	2	2	2	3			5	5	5	4	5	5	3	5	2	NA	NA	NA
1209	1	3	2	2		2	2	1	3	2	1	1	1	2	2	1	1	3			5	5	5	5	5	5	5	5	1	NA	NA	NA
1210	1	2	2	6	6	2	1	2	3	1	2	1	1	2	2	1	2	2			2	1	3	3	1	1	1		1	Fear of Corona	NA	NA
1211	1	2	1	3	6	2	1	1	3	2	1	1	1	2	2	2	2	3			1	1	5	5	5		1	5	1	NA	NA	NA
1212	1	2	1	6	6	2	1	2	3	1	2	1	1	2	2	1	2	2			1	2	5	5	1	2	1		1	NA	NA	NA
1213	2	3	2	5	4	2	1	2	1	1	2	1	3	1	2	2	2	3			3	3	3	4	4	3	3	3	3	NA	NA	NA
1214	1	2	1	6	6	1	1	2	3	1	2	1	1	2	2	2	2	2			2	2	4	4	1	1	2		1	Safety	NA	NA
1215	2	2	1	1	5	2	1	1	1	1	2	1	1	2	2	2	2	1	1		3	3	3	3	3	1	1	5	3	NA	NA	Health Professional
1216	2	2	2	1	5	3	1	1	1	2	1	1	1	2	2	2	2	1	1		3	3	3	3	3	1	1	5	5	NA	NA	Health Professional
1217	2	3	2	3	1	2	3	1	2	1	2	1	1	2	2	2	2	1	1		1	1	1	1	1	1	1	5	3	Safety	NA	Health Professional
1218	2	3	1	5	6	2	1	1	3	2	1	1	1	2	2	2	2	3		Age	3	3	3	3	3	1	1	5	3	NA	NA	Awareness
1219	2	4	1	5	2	2	3	2	2	1	2	1	1	2	2	2	2	1	1		1	1	1	1	1	1	1		5	Safety	NA	Awareness
1220	1	3	1	1	3	2	1	2	1	1	2	1	1	1	2	1	3	3			3	4	3	3	3	3	3	1	1	NA	NA	NA
1221	2	3	1	1	4	2	3	2	1	1	2	1	3	1	2	2	2	3			4	3	3	3	3	4	3	3	3	NA	NA	NA
1222	2	3	2	2		2	1	2	1	1	2	1	1	1	2	1	1	1	3		2	3	2	2	2	3	3	1	1	NA	NA	NA
1223	2	3	2	4	3	2	1	2	1	1	2	1	1	1	2	2	2	3			2	2	2	2	3	3	3	3	3	NA	NA	NA
1224	1	2	2	6	6	2	1	2	3	1	1	4	1	2	2	1	2	2			1	2	5	5	2	2	1	3	1	NA	Safety	NA
1225	2	2	1	2	5	2	1	2	3	2	1	1	1	2	2	2	2	3		Age	3	3	3	3	3	1	1	5	3	NA	NA	Awareness
1226	2	3	1	2	5	2	1	2	3					2		2	2	3		Age	1	1	1	1	1	1	1	5	3	Safety	NA	Awareness
1227	2	2	2	3	3	2	2	1	3	1	2	1	1	2	2	2	2	3		Age	3	3	3	3	3	1	1	5	3	NA	NA	Health Professional
1228	2	4	2	1	5	3	3	1	3					2	2	2	2	3		Others	3	3	3	3	3	1	1	5	1	NA	NA	Health Professional
1229	2	2	1	3	6	2	1	1	1	2	1	1	1	2	2	2	2	3		Age	3	3	3	3	3	1	1	5	1	NA	NA	Health Professional
1230	2	3	2	4	4	3	1	1	3	1	2	1	1	2	2	2	2	1	1		1	1	1	1	1	1	1	5	3	Safety	NA	Awareness
1231	2	2	2	4	1	2	3	1	1	2	1	1	1	2	2	2	2	3		Age	3	3	3	3	3	1	1	5	3	NA	NA	Health Professional
1232	2	2	2	1	3	3	1	1	1	2	1	1	1	2	2	2	2	3		Age	3	3	3	3	3	1	1	5	3	NA	NA	Health Professional
1233	2	2	2	1	3	2	1	2	3	1	2	1	1	2	2	2	2	3		Age	3	3	3	3	3	1	1	5	2	NA	NA	Health Professional
1234	2	2	2	5	6	3	1	1	3	2	1	1	1	2	2	2	2	3		Age	3	3	3	3	3	1	1	5	3	NA	NA	Family members
1235	2	2	2	4	1	2	3	2	1	2	1	1	1	2	2	2	2	3		Age	3	3	3	3	3	1	1	5	3	NA	NA	Health Professional
1236	2	4	2	1	1	3	3	1	3	1	1	4	2	2	2	2	2	1	1		3	3	3	3	3	1	1	5	2	NA	NA	Family members
1237	2	2	2	4	5	2	1	1	3	2	1	1	1	2	2	2	2	3		Age	3	3	3	3	3	1	1	5	3	NA	NA	Health Professional
1238	2	2	1	3	6	2	1	1	3		2	1	1	2	2	2	2	3		Age	3	3	3	3	3	1	1	5	3	NA	NA	Health Professional
1239	2	2	2	3	3	2	1	2	1	2	1	1	1	2	2	2	2	3		Age	3	3	3	3	3	1	1	5	3	NA	NA	Health Professional
1240	2	2	2	3	3	2	2	1	1	2	1	1	1	2		2	2	3		Age	3	3	3	3	3	2	1	5	2	NA	NA	Health Professional
1241	2	2	1	4	6	2	1	2	3	2	1	1	1	2	2	2	2	3			3	3	3	3	3	1	1	5	3	NA	NA	Health Professional
1242	2	4	2	1	5	3	1	1	1	2	1	1	1	2	2	2	2	3		Others	3	3	3	3	3	1	1	5	3	NA	NA	Health Professional
1243	2	2	1	4	6	2	1	2	3	2	1	1	1	2	2	2	2	3		Others	3	3	3	3	3	1	1	5	3	NA	NA	Awareness
1244	2	2	2	6	1	2	3	1	3	2	1	1	1	2	2	2	2	3		Age	3	3	3	3	3	1	1	5	3	NA	NA	Awareness
1245	1	3	1	1	4	2	1	2	1	1	2	1	1	1	2	1	1	1	1		1	1	1	1	1	2	2	1	2	NA	NA	NA
1246	1	4	2	1	4	2	1	3	1	1	2	1	1	1	1	1	1	1	2		1	1	1	2		1	1	1	1	NA	NA	NA
1247	1	3	1	1	4	2	1	2	1	1	2	1	1	1	2	1	1	1	1		2	2	1	4	3	2	3	2	3	NA	NA	NA
1248	1	3	1	1	4	2	1	2	1	1	2	1	1	1	2	1	1	1	1		2	2	2	4	2	3	2	2	3	NA	NA	NA
1249	1	4	1	1	3	1	1	2	1	1	2	1	1	1	2	1	1	1	1		1	2	2		3	2	2	3	2	NA	NA	NA
1250	1	4	2	1	3	2	1	2	1	1	2	1	1	1	2	2	1	1	1		2	2	2	3	2	1	1	1	1	NA	NA	NA
1251	1	4	2	1	3	3	1	2	1	1	2	1	1	1	2	1	3	3			1	1	1	3	1	2	1	2	2	NA	NA	NA
1252	2	4	2	1	4	2	1	2	1	1	2	1	1	1	2	1	2	2			2	2	1	4	2	1	2	2	2	NA	NA	NA
1253	1	3	1	1	3	2	1	2	1	1	2	1	1	1	2	1	1	1	1		1	1	1	1	2	2	2	2	2	NA	NA	NA
1254	2	3	2	1	4	2	1	1	1	1	2	1	1	1	2	1	1	1	1		1	1	2	3	2	1	3	2	2	NA	NA	NA
1255	1	4	2	1	4	2	1	1	1	1	2	1	1	1	2	1	1	1	1		2	2	2	1	1	1	2	2	2	NA	NA	NA
1256	1	3	2	1	4	2	1	2	1	1	2	1	1	1	2	2	3	3			1	1	1	4	3	1	3	1	1	NA	NA	NA
1257	1	1	1	5	6	1	1	2	1	1	2	1	1	2	2	2	2	2			1	1	5	5	1	1	1		1	Safety	NA	NA
1258	1	2	2	5	6	1	1	2	3	1	2	1	1	2	2	2	2	2			1	1	5	5	1	1	1	1	1	Safety	NA	NA
1259	1	2	1	6	6	2	1	2	3	1	1	3	1	2	2	2	2	2			1	1	3	3	1	2	1	1	1	Fear of Corona	NA	NA
1260	2	2	1	5	6	2	1	2	2	1	2	1	1	2	2	1	2	2			1	1	5	5	1	1	1		1	Safety	NA	NA
1261	2	1	1	5	6	1	1	2		1	1	3	2	2	2	1	2	1	1		1	1	5	5	1	1	1		1	Safety	NA	NA
1262	1	2	1	6	6	2	1	2	1	1	2	1	1	2	2	2	2	1	1		2	1	5	4	1	1	1		1	Fear of Corona	NA	NA
1263	2	1	1	5	5	1	1	2	1	1	2	1	1	2	2	2	2	2			1	1	4	4	1	1	1		1	Fear of Corona	NA	NA
1264	1	1	1	5	6	1	1	2	1	2	2	1	1	2	2	2	2	2			1	1	5	1	1	1	1		1	Fear of Corona	NA	NA
1265	1	2	1	5	6	1	3	2	1	1	2	1	1	2	2	2	2	2			1	1	5	5	1	1	1		1	Safety	NA	NA
1266	2	3	1	1	5	2	1	1	3	2	1	1	1	2	2	2	2	3			5	5	5	5	5		2	5	1	NA	NA	NA
1267	1	3	1	3	6	2	1	1	3	2	1	1	1	2	2	2	2	3			5	5	5	5	5		2	5	1	NA	NA	NA
1268	1	3	1	1	6	2	1	1	3	2	1	1	1	2	2	2	2	3			5	5	5	5	5		2	5	1	NA	NA	Others
1269	1	2	1	4	6	2	1	1	3	2	1	1	1	2	2	2	2	3			5	5	5	5	5		4	5	1	NA	NA	Others
1270	2	2	2	1		2	2	2	3	2	1	1	1	2	2	3	2	3			5	5	5	5	5		2	5	1	NA	NA	NA
1271	1	2	1	2	6	2	1	2	3					2	3	3	2	3			5	5	5	5	5		2	5	1	NA	NA	NA
1272	2	3	2	4		2	2	1	1	2	1	1	1	2	2	3	2	3			5	5	5	5	5		2	5	1	NA	NA	NA
1273	2	1	1	6	5	1	1	2	1	1	2	1	1	2	2	2	2	1	2		1	1	1	1	1		1	5	5	Safety	NA	NA
1274	2	2	2	4	1	2	3	2	1	2	1	1	1	2	2	2	2	3			3	3	3	3	3	1	1	5	5	NA	NA	Health Professional
1275	1	2	2	6	1	2	3	2	1	1	1	3		2	2	2	2	1	2		3	3	3	3	3	1	1	5	5	NA	NA	Health Professional
1276	1	2	1	2	6	2	1	2	1	2	1	1	1	2	2	2	2	3			5	5	5	5	5		3		1	NA	NA	side effect
1277	2	1	1	6	6	1	1	2	3	1	1	4	1	1	1	1	2	2			1	1	5	5	1	1	1		1	Fear of Corona	NA	NA
1278	1	2	1	6	6	1	1	2	2	1	2	1	1	2	2	2	2	3			5	5	5	5	5	5	5		2	NA	NA	NA
1279	1	1	2	6	6	1	1	2	1	1	2	1	1	2	3	1	2	1	1		1	1	5	5	1	1	1		1	Fear of Corona	NA	NA
1280	1	3	1	5	4	2	1	2	1	1	1	3	1	1	1	1	3	1	3		1	2	1	2	1	1	2	2	2	NA	NA	NA
1281	2	3	1	1	6	2	1	1	1	2	1	1	1	2	2	2	2	3			5	5	5	5	5		5	3	1	NA	NA	side effect
1282	2	3	1	3	3	2	1	2	1	1	2	1	1	1	1	2	2	3			2	3	2	2	2	1	3	3	2	NA	NA	NA
1283	1	3	2	1	2	2	2	2	1	1	2	1	1	1	1	1	2	3			2	2	2	2	1	2	2	1	2	NA	NA	NA
1284	1	2	2	1	3	2	1	2	1	1	2	1	3	1	1	1	2	3			1	2	2	2	2	1	2	2	2	NA	NA	NA
1285	2	2	1	1	3	2	1	2	1	1	2	1	1	1	1	1	2	3			1	1	2	2	2	2	1	2	1	NA	NA	NA
1286	2	3	1	3	3	2	1	2	1	2	1	1	1	1	1	1	2	3			2	2	2	2		2	1	2	2	NA	NA	NA
1287	1	2	1	3	6	2	1	1	3	1	2	1	1	2	2	2	2	3			4	4	4	4	4		5	5	1	NA	fear	side effect
1288	2	2	1	2	6	2	1	1	2	1	2	1	1	2	2	1	2	3			5	5	5	5	5		2	5	2	NA	NA	side effect
1289	1	3	2	4		2	2	1	3					2	2	2	2	3			5	5	5	5	5	1	2	5	1	NA	NA	Family members
1290	1	3	2	4		2	2	2	1	2	1	1	1	2	2	2	3				4	1	5	5	2		2	5	1	NA	fear	side effect
1291	1	1	2	6	6	1	1	2	3	1	1	4	2	2	2	1	2	1	1		1	1	2	2	1	1	1		1	Safety	NA	NA
1292	1	1	2	5	6	1	1	2	3	2	1	1	1	1	2	2	2				1	1	5	5	1	1	1		1	Fear of Corona	NA	NA
1293	1	1	2	5	5	1	1	2	3	1	1	3	1	2	2	1	2	2			1	1	3	3	1	1	1		1	Safety	NA	NA
1294	1	1	1	5	6	1	1	2	3	1	2	1	1	2	2	2	2	1	1		1	1	2	2	1	1	1		1	Safety	NA	NA
1295	1	2	1	5	5	2	1	2	3	1	2	1	1	2	2	1	2	2			1	1	3	3	1	1	1	5	1	Fear of Corona	NA	NA
1296	2	2	1	5	6	2	1	2	3	1	2	1	1	2	2	2	2	2			1	2	3	3	1	1	1	5	1	Fear of Corona	NA	NA
1297	2	2	1	6	6	1	1	2	3	1	1	2	2	2	2	2	2	2			1	1	4	4	1	1	1		1	Safety	NA	NA
1298	1	1	1	5	5	1	1	2	3	1	2	1	1	2	2	2	2	1			1	1	5	5	1	1	1		1	Fear of Corona	NA	NA
1299	2	2	2	5	5	2	1	2	1	1	2	1	1	2	2	2	2	2			2	1	5	5	1	1	1		1	Safety	NA	NA
1300	2	1	2	6	6	1	1	2	1	2	1	1	1	2	2	2	2	2			1	1	5	5	1	2	2		1	Fear of Corona	NA	NA
1301	1	2	2	6	6	2	1	2	3	1	2	1	1	2	2	1	2	2			1	1	5	5	1	1	1	2	1	NA	NA	NA
1302	1	1	1	5	6	1	1	2	1	2	1	2	2	2	2	1	1	1	1		1	1	3	3	1	1	1		1	Fear of Corona	NA	NA
1303	1	2	1	6	6	2	1	2	3	1	2	1	1	1	2	1	2	2			1	1	4	4	1	1	1	5	1	Fear of Corona	NA	NA
1304	1	2	2	6	6	1	1	2	1	1	1	2	2	2	2	2	2	2			1	2	5	5	1	1	1		1	Fear of Corona	NA	NA
1305	1	1	1	5	5	1	1	2	3	1	2	1	1	2	2	2	2	2			2	2	5	5	1	1	1		1	Fear of Corona	NA	NA
1306	2	1	2	5	5	2	1	2	3	1	2	1	1	2	2	2	2	1	1		1	1	4	4	2	1	1	5	1	NA	fear	NA
1307	1	1	1	5	4	1	1	2	1	1	2	1	1	2	2	2	2	1	1		1	1	5	5	1	1	2		1	Fear of Corona	NA	NA
1308	1	1	2	5	5	1	1	2	3	1	2	1	1	2	2	2	2	2			1	1	5	5	1	1	1		1	Fear of Corona	NA	NA
1309	1	2	1	5	5	2	1	2	1	1	2	1	1	2	2	2	2	2			1	1	5	5	1	1	1		1	Fear of Corona	NA	NA
1310	1	2	1	5	6	2	1	2	1	1	2	1	1	2	2	2	2	2			1	1	5	5	1	1	1		1	Fear of Corona	NA	NA
1311	1	1	2	5	5	1	1	2	1	2	1	1	1	2	2	2	2	2			1	1	5	5	1	1	1		1	Fear of Corona	NA	NA
1312	2	3	1	6	4	2	1	2	1	3	1	1	1	1	1	2	2	3			2	3	2	4	4	2	3	2	2	NA	NA	NA
1313	1	1	1	5	5	1	1	2	1	1	1	3		2	2	2	2	2			1	1	5	5	1	1	1		1	Fear of Corona	NA	NA
1314	1	2	1	5	5	2	1	2	1	2	1	1	1	2	2	2	2	2			1	1	5	5	1	1	1		1	Fear of Corona	NA	NA
1315	1	1	1	5	5	1	1	2	3	1	2	1	1	2	2	2	2	2			1	1	5	5	1	1	1		1	NA	NA	NA
1316	1	1	1	6	5	1	1	2	1	1	2	1	1	2	2	3	3	2			1	1	5	5	1		5		1	Fear of Corona	NA	NA
1317	1	1	1	5	5	1	1	2	1	1	2	1	1	2	2	2	2	2			1	2	2	5	1	1	5		1	Safety	NA	NA
1318	1	1	1	5	6	1	1	2	1	1	2	1	1	2	2	2	2	2			1	1	5	5	1	1	1		1	Fear of Corona	NA	NA
1319	1	1	1	6	5	1	1	2	3	1	2	1	1	2	2	2	2	2			1	1	5	5	1	1	1		1	Fear of Corona	NA	NA
1320	1	1	1	5	5	1	1	2	3	1	1	3		2	2	2	2	2			1	1	5	5	1	1	1		1	Fear of Corona	NA	NA
1321	2	2	2	1		2	1	2	1	1	2	1	2	1	2	1	2	3			3	2	3	3	3	2	3	4	2	NA	Others	NA
1322	1	2	2	5	4	2	1	2	1	1	2	1	1	1	1	1	2	3			2	2	2	2	2	1	2	1	3	NA	NA	NA
1323	2	3	2	2	3	2	1	2	1	1	2	1	1	1	2	2	2	3			2	2	2	3	3	2	2	2	2	NA	NA	NA
1324	1	2	1	4	3	1	3	2	1	1	1	1	2	1	1	1	1	3			2	3	3	2	3	2	2	2	1	NA	NA	NA
1325	2	3	2	4	4	2	3	2	1	1	2	1	2	1	1	1	2	3			2	2	3	3	2	1	2	2	3	NA	NA	NA
1326	1	2	1	4	4	2	1	2	1	1	1	1	1	1	1	1	1	2			1	4	3	2	2	2	3	2	2	NA	NA	NA
1327	1	3	1	4	3	1	1	1	1	2	1	1	1	1	2	1	1	3			1	3	4	4	4	2	3	3	1	NA	NA	NA
1328	2	2	2	3	4	2	1	2	1	1	2	1	3	1	1	2	2	3			2	2	2	3	3	1	3	3	4	NA	NA	NA
1329	1	2	1	5	4	1	1	1	1	1	2	1	1	1	1	2	2	2			2	4	3	3	3	1	2	1	2	NA	NA	NA
1330	2	3	1	4	4	2	1	2	1	1	2	1	3	1	1	1	2	3			1	2	3	2	3	1	2	2	2	NA	NA	NA
1331	2	3	1	5	4	2	3	2	1	1	2	1	1	1	1	2	1	3			2	3	4	3	3	2	3	2	2	NA	NA	NA
1332	2	2	1	4	3	1	1	2	1	1	2	1	3	1	1	2	2	3			1	3	2	3	3	1	2	2	2	NA	NA	NA
1333	1	2	1	3	3	2	1	2	1	1	2	1	2	1	1	2	2	2			2	3	3	1	3	2	3	3	3	NA	NA	NA
1334	2	2	1	1	3	3	1	1	1	1	1			2	1	2	2	3			2	2	2	4	4	1	2	1	2	NA	NA	NA
1335	1	2	2	2	4	2	1	1	2	2	1	1	1	1	1	1	2	3			1	2	3	2	3	1	3	3	2	NA	NA	NA
1336	2	2	1	4		3	1	2	1	1	1	1	3	1	2	2	2	3			2	3	3	3	4	2	2	1	3	NA	NA	NA
1337	2	1	1	5		1	3	2	1	1	1			1	2	2	2	3			1	3	3	3	5	2	1	1	2	NA	NA	NA
1338	1	2	2	4	3	2	1	1		2	1	1	1	2		3	3	3			2	2	3	3	3	4	3	2	2	NA	NA	NA
1339	1	1	2	4	3	2	1	2	1	2	1	1	1	1	2	1	3	3			2	2	2	3	3	3	3	3	2	NA	NA	NA
1340	1	1	2	6	3	1	2	2	1	1	2	1	1	1	3	1	2	2			3	2	3	4	2	3	2	2	2	NA	NA	NA
1341	1	3	2	1	3	2	3	2	1	1	2	1	1	1	2	1	3	3			3	3	3	4	3	4	4	2	3	NA	NA	NA
1342	2	2	2	5	6	2	1	2	2	1	2	1	1	2	2	2	2	1	1		1	1	1	1	1	1	1	5	3	Safety	NA	Others
1343	2	2	1	5	6	2	1	2	2	2	1	1	1	2	2	2	2	3		Age	1	1	1	1	1	1	1	5	3	Safety	NA	Family members
1344	1	2	2	7	6	2	1	2	2	1	2	1	1	2	2	2	2	2			1	1	1	1	1	1	1	5	3	Safety	NA	Others
1345	2	2	2	6	1	2	3	1	1	1	2	1	1	2	2	2	2	3			3	3	3	3	3	1	1	5	3	NA	NA	Family members
1346	2	2	1	5	6	2	1	2	1	1	2	1	1	2	2	2	2	1	1		1	1	1	1	1	1	1	5	3	Safety	NA	Others
1347	2	2	2	4	1	2	3	2	1	2	1	1	1	2	2	2	2	3		Age	3	3	3	3	3	1	1	5	3	NA	NA	Health Professional
1348	1	2	1	6	5	3	1	2	1	2	1	1	1	2	2	2	2	3		Age	3	3	3	3	3	1	1	5	3	NA	NA	Health Professional
1349	2	4	1	1	4	2	3	2	1	2	1	1	1	2	2	2	2	3		Others	3	3	3	3	3	1	1	5	3	NA	NA	Health Professional
1350	2	2	1	4	4	2	1	2	1	1	2	1	1	2	2	2	2	3		Others	3	3	3	3	3	1	1	5	3	NA	NA	Health Professional
1351	2	2	2	4	5	2	1	2	1	1	2	1	1	2	2	2	2	1	1		3	3	3	3	3	1	1	5	3	NA	NA	Health Professional
1352	1	1	1	6	6	1	1	2	1	1	2	1	1	2	2	2	2	3			3	5	5	5	5	5	5		1	NA	NA	Safety
1353	1	1	1	5	5	1	1	2	1	1	1	3	2	2	2	3	3	2			1	1	5	5	1	1	1		1	Safety	NA	NA
1354	1	2	2	5	5	2	1	2	3	3	1	1	1	2	2	2	2	2			1	1	5	5	1	1	1	5	1	Fear of Corona	NA	NA
1355	1	1	1	6	5	2	1	2	3	1	2	1	1	2	2	2	2	2			1	1	5	5	1	1	1		1	Fear of Corona	NA	NA
1356	2	2	1	5	5	1	1	2	2	1	1	2		2	2	2	2	2			2	1	5	5	1	1	1		1	NA	NA	NA
1357	1	2	1	6	5	2	1	1	3	1	2	1	1	2	2	2	2	2			1	1	4	4	1	1	1	5	1	Fear of Corona	NA	NA
1358	2	2	2	6	5	1	1	2	3	1	2	1	1	2	2	2	1	2			1	1	5	5	1	1	1		2	Safety	NA	NA
1359	1	4	2	1		2	2	2	3	2	1	1	1	2	2	2	2	3			5	5	5	5	5		2		1	NA	NA	Health Professional
1360	2	2	1	5	5	2	1	2	1	1	2	1	1	2	2	1	2	3			3	5	5	5	5	3	3	5	1	NA	NA	NA
1361	2	2	2	1	3	2	1	1	1	1	2	1	3	2	2	1	2	3			2	1	2	2	3	4	2	1	2	NA	NA	NA
1362	2	2	2	5	3	2	3	2	1	1	1	1	2	2	2	2	2	3			2	1	2	2	5	4	2	1	2	NA	NA	NA
1363	2	3	1	1	3	2	1	1	1	1	2	1	3	1	2	2	2	3			2	1	2	2	5	4	2	1	3	NA	NA	NA
1364	1	1	1	5		1	3	2	1	2	1	1	1	1	2	2	2	3			2	1	2	5	3	4	2	1	3	NA	NA	NA
1365	1	1	2	5		1	3	2	1	1	2	1	1	1	2	2	2	3			2	1	2	5	3	4	2	1	3	NA	NA	NA
1366	1	2	2	1		2	3	2	1	1	2	1	3	1	2	2	4	3			1	2	2	2	1	3	1	3	2	NA	NA	NA
1367	2	1	2	3		2	3	2	1	3	1	1	1	2	2	2	2		2		1	5	3	2	4	5	1	2	3	NA	NA	NA
1368	1	2	2	6	3	2	1	2	1	2	1	1	1	2	2	2	2	3			1	5	2	5	3	5	2	4	2	NA	NA	NA
1369	2	1	1		2	1	1	2	1	2	1	1	1	2	2	2	2	3			1	5	1	3	1	5	3	1	2	NA	NA	NA
1370	2	1	2	6	4	1	1	2	1	2	1	1	1	2	2	2	2	3			1	1	1	1	1	2	5	5	1	NA	NA	NA
1371	2	1	1	5	3	1	3	2	1	2	1	1	1	2	2	3	2	3			1	3	5	5	1	4	2	1	4	NA	NA	NA
1372	2	1	2	4		1	3	2	1	2	1	1	1	2	2	2	2	3			1	5	4	2	1	2	3	5	1	NA	NA	NA
1373	2	1	2	3		1	1	2	1	2	1	1	1	2	2	2	2	3			1	5	1	3	2	5	1	2	5	NA	NA	NA
1374	1	1	2	3		1	3	2	1	2	1	1	1	2	2	1	2	3			1	5	2	4	3	5	1	4	2	NA	NA	NA
1375	2	2	2	5	2	1	1	2	1	2	1	1	1	2	2	2	2	3			1	5	5	1	4	5	1	5	1	NA	NA	NA
1376	2	2	1	4		1	3	3	1	2	1	1	1	2	3	3	3	3			2	2	2	2	2	4	3	3	2	NA	NA	NA
1377	1	2	2	3	2	2	1	2	1	3	1	1	1	2	2	1	2	3			3	3	3	3	2	3	2	1	2	NA	NA	NA
1378	2	3	1	1	3	2	1	2	1	1	2	1	1	1	2	1	2	2			3	3	3	2	2	3	2	2	2	NA	NA	NA
1379	2	1	1	5		1	3	2	1	2	1	1	1	2	3	3	2	3			2	2	2	2	2	2	2	2	2	NA	NA	NA
1380	1	1	2	3	3	1	1	2	2	2	1	1	1	2	3	2	2	3			2	3	2	2	3	4	3	2	2	NA	NA	NA
1381	2	2	1	4	3	2	1	2	1	3	1	1	1	2	3	2	2	3			2	2	2	3	2	4	3	2	2	NA	NA	NA
1382	2	2	2	2	2	1	2	2	1	1	2	1	1	1	2	2	2	3			3	3	3	2	2	3	3	1	2	NA	NA	NA
1383	2	2	2	4	3	1	3	2	1	1	2	1	1	1	2	1	2	3			3	3	3	3	3	3	3	1	2	NA	NA	NA
1384	1	1	2	5		1	3	1	1	1	2	1	1	1	2	1	2	3			4	2	2	3	3	3	2	3	2	NA	NA	NA
1385	1	2	1	5	4	1	1	2	1	1	2	1	1	1	2	3	3	3			4	3	3	4	3	4	4	3	4	NA	NA	NA
1386	2	3	2	2	2	3	1	2	1	3	1	1	1	1	2	1	2	3			3	1	1	3	3	3	3	1	4	NA	NA	NA
1387	1	3	1	1	3	2	1	2	1	2	2	1	1	1	2	1	2	3			3	3	3	1	3	4	3	3	3	NA	NA	NA
1388	1	3	1	4	3	2	1	1	1	2	1	1	1	1	2	2	2	3			3	3	2	2	3	3	3	1	1	NA	NA	NA
1389	1	3	1	1	2	1	1	2	1	3	1	1	1	1	2	2	2	3			3	2	2	4	4	3	3	1	2	NA	NA	NA
1390	1	3	1	2	2	2	1	2	1	1	2	1	2	1	2	1	2	3			4	3	2	4	4	4	3	3	2	NA	NA	NA
1391	1	3	2	1	2	2	1	2	1	1	2	1	3	1	2	1	1	3			3	3	2	2	3	4	2	1	2	NA	NA	NA
1392	1	3	1	2	2	2	2	1	1	1	2	1	1	1	2	2	2	3			4	3	2	2	3	4	3	1	2	NA	NA	NA
1393	1	1	2	4	3	2	1	2	1	2	1	2		1	2	1	3	3			4	3	4	3	3	4	2	3	3	NA	NA	NA
1394	1	1	2	4	3	2	1	2	1	2	1	1	1	1	2	1	3	3			4	3	4	3	3	4	2	3	3	NA	NA	NA
1395	1	2	1	5	4	1	1	2	1	1	2	1	1	1	1	3	3	3			4	3	3	4	3	4	4	3	4	NA	NA	NA
1396	1	2	1	5	4	1	1	2	1	1	2	1	1	1	1	3	3	3			4	3	3	4	3	4	3	3	4	NA	NA	NA
1397	1	1	2	4	3	2	1	2	1	2	1	1	1	1	2	1	3	3			4	3	3	3	3	4	2	3	2	NA	NA	NA
1398	1	2	2	4	3	2	1	2	1	2	1	1	1	1	2	1	3	3			4	3	4	3	3	4	2	3	3	NA	NA	NA
1399	1	1	2	4	3	2	1	2	1	2	1	1	1	1	2	1	3	3			4	3	3	3	3	4	2	3	2	NA	NA	NA
1400	1	1	2	4	3	2	1	2	1	2	1	1	1	1	2	1	3	3			4	3	3	3	3	4	2	3	2	NA	NA	NA
1401	2	1	1	5	4	1	1	2	1	1	2	1	1	1	2	3	3	3			4	3	4	3	3	4	4	3	4	NA	NA	NA
1402	1	2	1	5	4	1	1	2	1	1	1			1	2	3	3	3			4	3	3	4	3	4	4	3	4	NA	NA	NA
1403	2	2	2	1	4	1	1	1	1	2	2	1	3	1	2	2	2	2			2	1	2	2	5	4	2	1	3	NA	NA	NA
1404	1	3	2	5	4	2	3	2	1	1	2	1	3	1	2	1	2	3			2	1	1	2	3	4	2	1	2	NA	NA	NA
1405	1	2	2	4	2	1	1	2	1	3	3	1	3	1	2	2	2	3			2	1	1	2	3	4	2	1	2	NA	NA	NA
1406	2	2	2	3	2	1	3	1	1	3	2	3	2	2	2	2	4	1	1		3	4	3	5	4	4	4	1	3	NA	NA	NA
1407	1	3	2	5	1	1	1	2	1	2	1	1	1	3	3	2	2	3			4	5	5	4	4	4	5	2	3	NA	NA	NA
1408	2	4	2	2	3	3	3	2	1	2	2	3	2	1	2	2	3	2			4	3	3	4	4	3	4	3	3	NA	NA	NA
1409	2	1	2	1	1	1	3	2	2	1	2	4	2	2	3	3	3	3			3	4	4	1	2	3	2	2	3	NA	NA	NA
1410	2	3	2	4	3	1	3	3		2	3	4	3	3	3	1	3	3			4	5	4	3	2	3	2	2	2	NA	NA	NA
1411		1	1	6	1	1	1	2	1	1	2	1	2		2		2	2			2	2	2	2	3	1	2	1	1	NA	NA	NA
1412	1	1	1	6	5	1	1	1	1	1	2	1	2		2		2	2			2	2	2	3	3	1	2	1	1	NA	NA	NA
1413	1	1	1	6	5	1	1	2	1	1	2	1	2	2	2	2	2	2			2	2	2	1	3	1	2	1	1	NA	NA	NA
1414	1	2		5	2	2	2	3	2	3	2	3	2	1	2	2	2	3			3	5	1	4	2	1	3	3	2	NA	NA	NA
1415	1	3		5	1	1	3	3	3	3	3	2	1	2	3	3	2	1	1		2	2	2	1	2	2	2	2	2	NA	NA	NA
1416	1	3	2	4		2	2	1	2	1	2	1	1	2	2	2	2	3			5	4	5	5	1		1	2	1	Safety	NA	Health Professional
1417	1	1	2	6	5	1	3	2	2	1	1	2	2	2	2	2	2	3			1	1	5	5	1	1	1		1	Fear of Corona	NA	NA
1418	2	3	1	1	6	2	1	1	3	2	1	1	1	2	2	2	2	3			3	5	5	5	1		1	3	1	Safety	NA	side effect
1419	1	4	2	1		2	1	1	3	1	2	1	1	2	2	2	2	3			2	1	5	5	1		1	3	1	Fear of Corona	NA	Safety
1420	1	3	2	1		2	2	1	3	3	1	1	1	2	2	2	2	3			2	2	5	5	5		1	2	1	NA	NA	side effect
1421	1	1	1	4	4	1	1	1	3	2	1	1	1	2	2	2	2	3			1	1	5	5	1	3	1	1	1	Safety	NA	Safety
1422	2	2	1	1	2	2	1	1	3	1	2	1	1	2	2	2	3	3			2	1	5	5	2	1	1	5	2	NA	fear	Safety
1423	2	3	2	1	3	2	2	1	3	2	1	1	1	2	2	2	2	3			3	3	3	3	3		1	2	1	NA	fear	Family members
1424	1	2	1	7	6	2	1	2	2	1	1	3	1	2	2	2	2	2			1	1	5	5	1	1	1	1	1	Fear of Corona	NA	NA
1425	1	2	1	6	6	1	1	2	3	2	1	1	1	2	1	2	1	3			5	5	5	5	1	1	1	5	1	Fear of Corona	NA	Safety
1426	1	1	1	5		1	3	2	1	1	3	1	1	2	2	2	3	3			1	2	5	5	1		1		1	Safety	NA	Others
1427	2	2	2	7	2	2	1	2	1	1	2	1	3	2	2	2	2	1	1		1	1	1		1	1	1	2	5	NA	NA	NA
1428	2	1	2	6	2	1	1	2	1	1	2	1	3	2	2	2	2	1	1		1	1	1	1	1	1	1	2	5	Safety	NA	NA
1429	1	2	1	2	1	1	1	2	2	3	2	1	3	3	3	2	2	3			1	1	1	1	1	1	1	2	3	NA	NA	NA
1430	1	2	2	4	3	3	3	2	2	1	1	3	3	1	2	1	3	3			3	3	2	4	2	3	3	2	3	NA	NA	NA
1431	2	4	2	2	3	3	3	2	2	2	1	4	1	2	3	2	1	2			4	2	2		2	2	3	2	3	NA	NA	NA
1432	2	2	2	6	6	2	1	2	3	1	2	1	1	2	2	2	2	3			3	3	3	5	1	3	3	4	1	NA	NA	Others
1433	1	2	2	6		2	2	2	3	2	1	1	1	2	2	2	2	3			3	3	5	5	1		1	3	1	Safety	NA	side effect
1434	1	3	1	1		2	1	1	3	2	1	1	1	2	2	2	2	3			3	3	3	3	3		1	2	1	NA	fear	Health Professional
1435	2	2		6	1	1	1	2	3	2	1	1	1	2	2	2	2	2			1	1	5	5	1	1	1		1	Safety	NA	NA
1436	1	3	1	4	6	2	1	2		2	1	1	1	2	2	2	2	3			5	5	5	5	5	5	1	5	1	NA	NA	Safety
1437	1	1	1	5		1	3	2	3	1	2	1	1	2	2	2	2	3			2	2	5	5	2		1		1	NA	fear	side effect
1438	1	1	1	5		1	3	2	1	1	2	1	1	2	2	2	2		2		1	1	5	5	1	1	1		1	Fear of Corona	NA	NA
1439	1	3	2	4		2	3	1	3	2	1	1	1	2	2	2	2	3			3	3	5	5	2	2	1	2	1	NA	Efficacy	Safety
1440	1	1	1	5		1	3	2	1	1	2	1	1	2	2	2	2	3			1	1	5	5	1				1	Fear of Corona	NA	side effect
1441	1	2	2	6	6	2	1	2	3	1	2	1	1	1	2	2	2	1	1		1	1	5	5	1	1	1		1	Safety	NA	NA
1442	1	2	1	1	1	2	2	2	1	1	2	1	1	1	2	1	4	3			2	2	2	2	2	4	2	2	3	NA	NA	NA
1443	2	3	1	1	3	2	3	2	1	2	1	1	1	1	2	1	2	3			3	3	2	2	3	2	2	2	2	NA	NA	NA
1444	2	3	1	4	2	2	1	1	1	1	2	1	1	2	2	3	3	3			2	2	2	2	2	3	3	2	2	NA	NA	NA
1445	2	2	2	6	3	1	1	2	1	2	1	1	1	2	2	2	2	3			3	3	3	3	2	3	3	2	2	NA	NA	NA
1446	2	2	2	6		2	2	2	1	2	1	1	1	2		2	2	3			2	3	3	3	3	3	3	3	3	NA	NA	NA
1447	2	1	1	4		1	3	2	1	2	1	1	1	2	2	2	4		2		2	2	2	3	3	3	3	3	3	NA	NA	NA
1448	2	1	2	2		1	3	2	1	2	1	1	1	2		3	3	3			2	2	2	2	2	2	2	2	2	NA	NA	NA
1449	2	1	1	5		1	3	2	1	2	1	1	1	2	2	2	2	3			3	2	2	2	3	3	2	2	2	NA	NA	NA
1450	2	4	2	1		2	2	2	2	2	1	1	1	2	2	3	3	3			2	2	2	3	2	3	3	3	2	NA	NA	NA
1451	1	2	2	2	2	2	1	2	3	2	1	1	1	2	2	2	3	3			1	2	3	3	2	1	3	2	2	NA	NA	NA
1452	2	2	1	4	3	2	1	2	1	2	1	1	1	2	2	3	2	3			1	1	3	2	2	2	2	2	2	NA	NA	NA
1453	1	3	1	1	2	2	1	2	2	2	1	1	1	2	2	3	2	3			1	2	3	3	2	2	3	2	2	NA	NA	NA
1454	1	1	1	3			3	2	1	3	1	1	1	2	2	2	2	3			2	2	2	2	2	2	2	2	2	NA	NA	NA
1455	2	1	2	4		1	3	2	1	2	1	1	1	2	2	2	2	3			1	2	1	2	2	2	2	2	2	NA	NA	NA
1456	1	2	2	4		2	2	2	1	2	1	1	1	2	2	2	2	3			1	2	3	3	2	2	2	2	2	NA	NA	NA
1457	2	1	1	4	4	1	1	2	1	1	1	1	3	2	1	1	2	3			2	3	3	3	3	2	2	2	2	NA	NA	NA
1458	2	1	2	5	4	2	3	2	1	3	1	1	1	1	1	2	2	3			1	1	3	1	2	1	1	1	1	NA	NA	NA
1459	2	3	2	1	4	2	1	2	1	1	1	2		1	2	2	2	3			1	3	3	1	2	2	2	1	2	NA	NA	NA
1460	1	2	2	1	2	2	1	2	1	2	1	1	1	2	2	3	3		2		1	4	4	4	3	2	2	3	3	NA	NA	NA
1461	1	2	1	4	3	2	3	3	1	1	2	1	1	2	2	2	3	3			1	3	3	2	2	2	2	2	3	NA	NA	NA
1462	1	2	1	4	3	2	1	2	1	2	1	1	1	2	2	3	3	3			1	2	2	2	2	2	2	2	2	NA	NA	NA
1463	2	2	2	1	4	3	1	2	1	1	2	1	1	2	2	2	2	1	1		3	3	3	3	3	1	1	5	5	NA	NA	NA
1464	1	3	2	4	1	2	3	1	1	2	1	1	1	2	2	2	2	1	1		3	3	3	3	3	1	1	5	5	NA	NA	Health Professional
1465	1	2	2	2	1	2	3	2	1	1	2	1		1	3	2	2	1	1		2	2	3	4	4	2	2	2	3	NA	NA	NA
1466	1	2	2	5	3	2	1	2	1	3	1	1	1	3	2	2	3	3			2	3	3	3	3	2	3	3	2	NA	NA	NA
1467	1	2	2	5		2	3	2	1	3	1	1	1	2	2	3	3	3			3	3	2	2	2	2	3	3	2	NA	NA	NA
1468	1	2	2	1	2	2	1	2	1	3	1	1	1	2	2	3	3	3			1	4	3	3	2	3	3	3	2	NA	NA	NA
1469	1	2	2	5	3	2	3	2	1	2	1	1	1	2	2	4	2	3			3	4	4	2	2	1	3	3	2	NA	NA	NA
1470	1	2	1	4	2	2	3	1	3	1	2	1	1	1	1	3	3	1	2		3	2	2	3	2	2	2	2	2	NA	NA	NA
1471	1	2	2	5	3	1	1	2	1	2	1	1	1	3	2	2	3	3			1	3	3	3	3	3	2	3	3	NA	NA	NA
1472	1	2	2	5		2	2	2	1	2	1	1	1	2	2	3	3	3			1	4	4	3	2	2	3	3	2	NA	NA	NA
1473	1	2	1	3	1	2	1	1	1	1	1	2	1	2	2	2	2	1	1		1	2	3	2	2	2	1	3	2	NA	NA	NA
1474	1	2	2	3	1	2	2	2	1	1	2	1		1	2	2	3	3			3	3	2	2	3	2	2	3		NA	NA	NA
1475	1	2	1	4	1	2	1	2	1	1	2	1		3	2	2	3	1	2		2	3	2	3	3	2	3	3	3	NA	NA	NA
1476	1	2	1	2	1	2	1	2	1	1	2	1		2	2	2	3	1	1		2	2	2	2	3	3	2	2	2	NA	NA	NA
1477	2	1	1	6	5	1	1	2	1	1	2	1	1	2	3	2	2	1	1		3	5	3	3	3	3	2	2	3	NA	NA	NA
1478	1	2	1	6	6	2	1	2	2	2	1	1	1	2	2	2	2	1	1		3	3	3	3	3	1	1	5	5	NA	NA	Others
1479	1	3	2	6	1	2	3	2	2	1	2	1	1	2	2	2	2	1	1		3	3	3	3	3	1	1	5	5	NA	NA	Health Professional
1480	1	2	1	6	6	2	1	1	2	2	1	1	1	2	2	2	2	1	1		3	3	3	3	3	1	1	5	5	NA	NA	Health Professional
1481	1	4	1	4	1	2	3	1	1	2	1	1	1	2	2	2	2	1	1		3	3	3	3	3	1	1	5	5	NA	NA	Family members
1482	1	1	1	6	5	1	1	2	1	1	2	1	1	2	2	2	2	1	1		1	2	2	3	3	3	5	5	2	NA	NA	NA
1483	2	2	1	6	3	2	1	2	1	1	2	1		2	2	2	2	1	1		1	2	2	2		1	1	1	1	NA	NA	NA
1484	2	2	1	6	2	2	1	2	1	1	2	1		1	2	2	2	1	1		2	2	1	2	2	1	1	1	2	NA	NA	NA
1485	1	2	1	3	1	2	1	2	1	1	2	1	1	2	2	2	2	1	1		1	1	3	3	3	1	1	2	1	NA	NA	NA
1486	1	2	2	2	1	2	3	2	1	1	2	1		2	2	2	2	1	1		2	1	1	3	3	1	1	2	1	NA	NA	NA
1487	2	4	2	6	6	2	1	2	2	2	1	1	1	2	2	2	2	2			3	3	3	3	3	1	1	5	5	NA	NA	NA
1488	2	4	1	5	6	2	3	2	2	2	1	1	1	2	2	2	2	2			3	3	3	3	3	1	1	5	5	NA	NA	Health Professional
1489	1	2	2	5	2	2	2	2	1	2	1	1	1	2	2	3	2	3			1	3	3	3	3	2	3	3	2	NA	NA	NA
1490	2	2	1	4	3	2	1	2	1	2	1	1	1	2	2	4	3	3			2	3	3	3	3	2	3	3	2	NA	NA	NA
1491	1	2	2	4	2	1	1	2	1	3	1	1	1	2	2	4	2	3			2	2	2	2	3	2	3	3	2	NA	NA	NA
1492	1	1		5		1	3	2	1	2	1	1	1	2	2	3	3	3			1	3	3	3	4	2	4	3	2	NA	NA	NA
1493	1	2	1	4	3	2	1	2	2	2	1	1	1	2	2	4	3	3			2	3	2	1	3	2	2	1	2	NA	NA	NA
1494	1	3	1	3	3	1	1	2	1	2	1	1	1	2	2	3	4		3		3	2	2	2	2	2	2	3	2	NA	NA	NA
1495	1	1	2	5		1	3	2	1	2	1	1	1	2	2	2	3	3			1	4	3	3	2	2	4	3	3	NA	NA	NA
1496	1	1	2	5	5	1	1	2	1	1	2	1	1	2	2	2	2	1	1		1	1	4	4	1	1	1		1	Safety	NA	NA
1497	1	1	1	5	5	1	1	2	1	2	1	1	1	2	2	2	2	2			1	1	5	5	1	1	1		1	Fear of Corona	NA	NA
1498	1	2	2	1		2	2	1	3					2	2	2	2	3			3	3	5	5	5		2	5	1	NA	NA	NA
1499	1	1	2	5	4	1	1	2	2	2	1	1	1	2	2	2	2	2			1	1	5	5	1	1	1		1	Fear of Corona	NA	NA
1500	1	2	1	6	5	2	1	2	2	1	1			2	2	2	3	2			1	1	5	5	1	1	1	5	1	Fear of Corona	NA	NA
1501	1	4	2	1		2	1	2	1	1	2	1	1	2	2	2	2	3			1	2	3	2	2	2	3	3	1	NA	NA	NA
1502	1	2	1	6	3	3	1	2	1	2	1	1	1	1	2	3	3	3			1	3	3	2	2	2	3	2	2	NA	NA	NA
1503	1	1	2	4		1	3	2	2	2	1	1	1	2	2	3	3	3			1	4	4	4	4	2	2	3	2	NA	NA	NA
1504	1	1	1	5		2	1	2	1	2	1	1	1	2	2	2	2	3			2	2	3	3	2	2	2	3	2	NA	NA	NA
1505	2	1	2	4		1	1	2	2	2	1	1	1	2	2	3	3	3				2	2	3	3	2	2	3	3	NA	NA	NA
1506	1	1	1	6		1	3	2	1	1	3	1	1	2	1	3	3	3			1	2	3	3	2	2	3	3	3	NA	NA	NA
1507	1	2	2	1		2	2	2	1	3	1	1	1	2	2	3	3	3			1	3	3	2	2	2	3	2	2	NA	NA	NA
1508	1	3	2	2		2	1	2	1	2	1	1	1	2	2	2	2	3			1	1	2	2	2	2	3	2	3	NA	NA	NA
1509	1	2	1	2	2	2	1	2	1	2	1	1	1	2	2	2	2	3			1	2	3	2	2	2	3	3	2	NA	NA	NA
1510	2	2	1	1	3	2	1	2	2	3	1	1	1	2	2	2	3	3			1	1	1	1	2	2	2	2	3	NA	NA	NA
1511	1	2	2	1		3	2	2	1	1				2	2	3	3	3			3	3	4	3	3	2	2	3	2	NA	NA	NA
1512	1	1	1	5	5	1	1	2	3	1	2	1	1	2	2	3	2	2			1	1	3	3	1	1	1		1	Safety	NA	NA
1513	1	2	1	6	5	2	1	2	2	1	2	1	1	2	2	2	2	1	1		1	1	5	2	1	1	1	1	1	Fear of Corona	NA	NA
1514	1	2	1	5	5	2	1	2	2	1	2	1	1	2	2	2	2	1	1		1	1	5	1	1	1	1	5	1	Fear of Corona	NA	NA
1515	1	2	1	5	5	2	1	2	1	1	2	1	1	2	2	2	2	2			1	1	5	2	1	1	1		1	Fear of Corona	NA	NA
1516	1	1	1	5	5	1	1	3	1	2	1	1	1	2	2	3	2	2			1	1	1	5	1	1	1		1	Fear of Corona	NA	NA
1517	1	1	2	4		2	3	3	1	3	1	1	1	2	2	2	3	3			1	3	2	3	3	2	2	2	2	NA	NA	NA
1518	2	1	2	6	3	1	1	2	1	2	1	1	1	2	2	4	4	3			1	3	3	3	2	2	3	2	2	NA	NA	NA
1519	1	2	2	5		3	2	2	1	2	1	1	1	2	2	2	2	3			1	2	3	3	2	2	3	3	2	NA	NA	NA
1520	1	3	2	4	3	1	3	2	1	3	1	1	1	2	2	2	2	3			1	3	3	3	2	2	3	3	2	NA	NA	NA
1521	1	3	2	4	3	2	1	2	1	2	1	1	1	2	2	2	2	3			3	4	4	3	3	2	2	2	2	NA	NA	NA
1522	1	2	1	1	3	2	1	2	1	2	1	1	1	2	2	2	2	3			1	4	4	3	3	2	2	2	2	NA	NA	NA
1523	1	2	2	1		2	2	2	1	2	1	1	1	2	2	2	2	3			1	4	3	2	2	2	3	3	2	NA	NA	NA
1524	1	2	2	6		1	3	2	1	2	1	1	1	2	2	3	3	3			1	2	3	3	3	1	4	2	2	NA	NA	NA
1525	1	3		2		2	1	3	1	2	2	3	3	3	2	3	3	3			1	4	4	4	4	2	3	3	3	NA	NA	NA
1526	1	1	2	6	3	1	1	2	1	2	1	1	1	2	2	4	3	2			1	3	3	3	2	2	5	2	4	NA	NA	NA
1527	2	2		6		1	1	2	1	1	1	1	3	2	2	3	3	3			1	3	4	3	2	2	3	3	2	NA	NA	NA
1528	1	1	1	5		1	3	2	1	2	1	1	1	2	2	2	2	3			1	4	3	3	2	2	2	2	3	NA	NA	NA
1529	1	1	1	5		1	3	2	1	2	1	1	1	2	2	2	2	3			2	2	2	2	2	2	2	2	1	NA	NA	NA
1530	1	2	2	5		2	2	2	1	3	1	1	1	3	2	2	2	3			1	2	2	3	3	2	3	2	3	NA	NA	NA
1531	1	1	1	5		1	3	2	1	2	2	1	1	2	2	3	4	3			2	4	4	3	4	2	3	3	3	NA	NA	NA
1532	1	1	2	4		1	3	2	1	3	1	1	1	2	2	2	2	3			3	2	2	2	2	2	2	2	2	NA	NA	NA
1533	1	1		7	4	1	3	2	1	1	2	1	1	2	2	3	3	3			1	2	2	3	2	2	2	2	2	NA	NA	NA
1534	1	1	2	4		1	1	2	1	3	1	1	1	2	2	2	2	3			1	3	3	3	2	2	4	2	2	NA	NA	NA
1535	1	2	2	6	4	2	1	2	1	1	2	1	1	1	1	1	1	2			1	2	2	3	3	2	2	3	4	NA	NA	NA
1536	1	2	1	5	5	2	1	3	1	1	3	1	1	2	2	3	3	2			1	1	5	5	1	1	1	5	1	Fear of Corona	NA	NA
1537	1	2	2	5	5	2	1	2	2	2	2	1	1	2	2	2	2	2			1	2	5	5	1	1	2		2	Safety	NA	NA
1538	1	1	2	5	5	1	1	2	2	1	1	2	2	2	2	1	2	1	1		1	1	5	4	1	1	2		2	Safety	NA	NA
1539	1	2	1	6	5	1	1	2	1	1	3	1	1	3	2	2	2	2			1	2	5	5	1	1	2	1	2	Safety	NA	NA
1540	1	3	1	6	6	2	1	1	2	1	2	1	1	2	2	2	2				1	1	5	5	1	1	1	1	2	Safety	NA	NA
1541	1	3	2	4	4		1	2	1	1	2	1	1	1	1	2	3	3			4	4	2	2	2	2	1	2	2	NA	NA	NA
1542	2	3	2	6	4	2	1	2	1	2	1	1	1	2	2	2	3	3			1	3	3	3	3	2	2	1	3	NA	NA	NA
1543	1	2		4	1	1	3	2	1	1	1			1	2	2	2	3			1	3	3	3	3	1	2	2	3	NA	NA	NA
1544	2	2	2	4	3	2	1	2	1	1	1			2	1	2	3	3			2	2	3	3	3	3	2	3	3	NA	NA	NA
1545	2	3	2	2	3	2	1	2	1	3	1	1	1	1	1	2	2	3			1	3	3	3	3	2	2	3	3	NA	NA	NA
1546	2	3	2	1		1	2	2	1	1	2	1	1	1	1	2	2	3			1	3	3	2	2	2	2	2	3	NA	NA	NA
1547	2	1	1	1	3	1	1	2	2	2	1	1	1	1	2	2	2	3			1	2	2	1	3	1	2	2	1	NA	NA	NA
1548	2	2	2	1	3	2	1	2	1	1	2	1	1	1	2	3	3	3			1	4	3	3	3	4	2	2	3	NA	NA	NA
1549	2	2	1	4	4	2	1	2	1	1	2	1	1	1	2	2	2	3			1	4	2	1	3	2	2	2	2	NA	NA	NA
1550	1	3	2	4	3	2	1	2	1	1	3	1	1	1	1	2	2	3			2	3	3	4	3	2	3	3	3	NA	NA	NA
1551	2	1	1	4	3	2	1	2	1	1	2	1	3	1	1	2	2	3			1	3	4	2	4	2	1	1	1	NA	NA	NA
1552	2	2	1	1	3	1	1	2	1	1	2	1	3	2	1	2	2	3			2	3	3	2	3	2	3	3	2	NA	NA	NA
1553	1	2	2	4	4	2	1	2	1	1	1	1	3	2	1	2	2	3			2	2	3	2	3	1	3	3	2	NA	NA	NA
1554	1	3	1	4	4	1	1	1	1	3	1	1	1	1	1	2	2	3			2	3	3	3	3	2	3	2	3	NA	NA	NA
1555	2	3	2	3		3	1	2	1	1	2	1	3	1	1	2	1	3			1	3	3	3	3	3	4	3	3	NA	NA	NA
1556	2	3	1	4		1	1	2	1	1	2	1	3	1	1	2	2	3			2	3	3	3	3	2	3	3	2	NA	NA	NA
1557	1	2	2	5	4	2	3	2	1	1	2	1	1	1	1	2	3	3			2	3	2	2	2	1	3	2	3	NA	NA	NA
1558	2	2	2	5		2	2	2	1	1	2	1	1	1	2	2	2	3			3	3	3	2	3	4	3	2	2	NA	NA	NA
1559	2	3	1	1	4	2	1	2	1	1				1	3	2	2	3			3	3	3	3	4	4	3	2	2	NA	NA	NA
1560	1	2	1	1	3	3	1	2	1	1	2	1	1	1	2	2	2	3			3	3	3	1	3	3	3	2	2	NA	NA	NA
1561	2	3	2	1	3	3	1	2	1	1	2	1	1	1	2	2	3	3			2	2	2	3	2	4	3	3	2	NA	NA	NA
1562	1	3	2	5		1	3	2	1	3	1	1	1	1	2	2	3	3			3	2	3	1	2	2	2	2	1	NA	NA	NA
1563	1	3	2	1	2	2	1	2	1	1	1	3	1	1	2	1	2	1	3		2	3	3	2	3	4	3	3	3	NA	NA	NA
1564	2	3	1	1	3	2	3	2	1	2	1	1	1	1	2	2	2	3			3	2	2	3	3	3	3	2	3	NA	NA	NA
1565	2	2	2	4	3	3	1	2	1	2	2	1	1	1	2	2	2	3			3	3	3	3	4	4	2	2	3	NA	NA	NA
1566	2	3	1	1	3	2	1	2	1	2	1	1	1	1	2	1	2	3			4	4	3	4	4	4	3	3	2	NA	NA	NA
1567	1	2	2	5		2	1	2	1	2	2	1	1	1	3	2	2	3			4	4	3	2	4	4	3	4	3	NA	NA	NA
1568	2	3	2	1	2	2	3	2	1	1	2	1	1	2	2	2	3	3			4	2	2	2	3	4	2	3	3	NA	NA	NA
1569	2	1	2	5		1	3	2	1	3	1	1	1	1	2	2	2	3			3	3	3	3	3	4	3	2	3	NA	NA	NA
1570	1	3	1	2	3	2	1	2	1	2	1	1	1	2	2	2	2	3			2	3	2	2	3	3	3	2	3	NA	NA	NA
1571	1	3	2	1	3	2	1	2	1	1	2	1	1	1	2	1	2	3			2	2	2	2	3	3	3	2	2	NA	NA	NA
1572	2	2	1	6	6	2	1	2	3	1	2	1	1	2	2	1	2	2			1	1	5	5	1	1	1		1	NA	NA	NA
1573	1	2	1	6	6	2	1	2	3	1	2	1	1	2	2	2	2	2			1	1	4	4	1	1	1	3	1	Safety	NA	NA
1574	2	1	1	6	6	2	1	2	3	1	3	1	1	2	2	2	2	1	1		1	1	4	4	1	1	1	2	1	NA	NA	NA
1575	1	2	1	5	6	2	1	2	3	1	1	2	2	2	2	2	2	2			1	1	4	4	1	1	1	3	1	NA	NA	NA
1576	1	3	1	6	6	2	1	1	2	1	2	1	1	2	2	2	2	1	1		1	1	4	4	1	1	1	5	1	NA	NA	NA
1577	2	2	1	6	6	2	1	2	2	1	2	1	1	2	2	2	2	2			1	1	4	4	1	1	1	3	1	NA	NA	NA
1578	1	3	1	1	3	2	1	2	1	2	1	1	1	1	2	1	2	3			3	2	3	2	2	4	3	3	3	NA	NA	NA
1579	2	1	1	5	5	1	1	2	3	1	1	3	1	2	2	2	2	2			1	1	5	5	1	1	1		1	Safety	NA	NA
1580	2	2	1	4	6	2	1	1	3	1	2	1	1	2	2	2	2	1	1		1	1	5	5	1	1	1	4	1	NA	NA	NA
1581	1	1	1	6	5	1	1	2	3	1	1	2	2	2	2	2	2	2			1	1	5	5	1	1	1		1	NA	NA	NA
1582	1	2	2	6	6	1	1	2	3	1	2	1	1	2	2	2	3	2			1	1	5	5	1	1	1		1	NA	NA	NA
1583	2	2	1	3	6	2	1	1	3	2	1	1	1	2	2	2	2	2			5	5	5	5	5		5	5	2	NA	NA	NA
1584	2	3	1	2	6	2	3	1	3	2	1	1	1	2	2	1	2	3					5	5	2		5	5	2	NA	Safety	NA
1585	2	2	2	4		2	2	1	3	2	1	1	1	2	2	2	2	3			5	5	5	5	5		4	5	1	NA	NA	NA
1586	2	3	1	3	6	2	1	1	3	1	2	1	1	2	2	1	2	3			3	3	5	5	2		2	5	1	NA	fear	NA
1587	2	3	1	3	6	2	1	1	3	1	3	1	1	2	2	2	2	3			3	3	5	5	2		2	1	1	NA	NA	NA
1588	1	3	1	1	6	2	1	1	3	2	1	1	1	2	2	2	2	3			3	3	5	5	2		2	1	1	NA	NA	NA
1589	2	2	1	6	2	2	3	2	1	1	2	1		2	2	2	2	1	1		2	2	2	2	2	1	1	1	3	NA	NA	NA
1590	2	2	2	6	2	2	1	1	1	1	1	2	1	1	2	2	2	1	1		1	2	2	2	2	1	1	2	1	NA	NA	NA
1591	2	2	1	7	3	2	1	2	1	1	2	1		2	2	2	2	1	1		2	2	1	1	2	2	1	1	1	NA	NA	NA
1592	2	4	1	4	6	2	3	1	1	2	1	1	1	2	2	2	2	1	1		3	3	3	3	3		3	5	5	NA	NA	Family members
1593	1	2	2	6	3	2	1	2	2	2	1	1	1	2	2	2	2	3			1	2	3	1	1	1	1	1	1	NA	NA	NA
1594	1	3	1	6	6	2	3	2	1	2	1	1	1	2	2	2	2				3	3	3	3	3	1	1	5	5	NA	NA	Family members
1595	2	2	1	6	6	2	1	2	2	2	3		1	2	2	2	2	1	1		3	3	3	3	3	1	1	5	5	NA	NA	Health Professional
1596	2	4	2	4	6	3	1	1	1	2	1	1	1	2	2	2	1	2			3	3	3	3	3	1	1	5	5	NA	NA	Family members
1597	2	3	1	5	3	2	3	1	1	2	1	1	1	2	2	2	2	2			3	3	3	3	3	1	1	5	5	NA	NA	Family members
1598	2	2	1	1	1	2	1	2	1	1	2	1	3	1	1	2	2	1			2	2	3	2	2	2	4	3	2	NA	NA	NA
1599	1	2	2	7	6	2	1	2	2	1	1	2	2	2	2	2	3	2			1	1	1	1	1	1	1	5	5	Safety	NA	Others
1600	1	2	1	7	6	2	1	2	2	1	1	2	2	2	2	2	2	1	1		1	1	1	1	1	1	1	5	5	Safety	NA	Others
1601	2	4	1	6	6	2	3	2	3	2	1	1	1	2	2	2	2	2			3	3	3	3	3	1	1	5	5	NA	NA	Family members
1602	2	1	2	6	1	1	1	2	1	1	2	1	1	2	2	2	2	1	1											NA	NA	NA
1603	2	2	1	5	3	2	1	2	2	1	1	2	3	1	3	3	4	3			3	3	2	2	1	2	2	5	1	NA	NA	NA
1604	1	2	2	6	4	2	1	2	1	2	2	1	2	2	2	2	1	2			1	1	4	4	1	1	1	1	1	NA	NA	NA
1605	2	2	2	6	1	2	3	1	1	2	1	1	1	2	2	2	2	2			3	3	3	3	3	1	1	5	5	NA	NA	Health Professional
1606	1	3	2	4	1	3	3	1	2	1	2	1	1	2	2	2	2	1	1		3	3	3	3	3	1	1	5	5	NA	NA	Health Professional
1607	1	1	1	5	1	1	3	2	2	2	1	1	1	3		2	3	3			3	3	3	3	3	5	5	5	5	NA	NA	NA
1608	1	4	2	5	6	3	3	1	3	1	2	1	1	2	2	2	2	1	1		1	1	1	1	1	1	1	5	5	Safety	NA	Health Professional
1609	1	2	2	4	6	2	1	2	3	2	1	1	1	2	2	2	2	1	1		3	3	3	3	3	1	1	5	5	NA	NA	Family members
1610	1	3	1	6	6	2	1	1	3	2	1	1	1	2	2	2	2	1	1		3	3	3	3	3	1	1	5	5	NA	NA	Health Professional
1611	1	4	1	2	4	2	3	1	1	2	1	1	1	2	2	2	2	1	1		3	3	3	3	3	1	1	5	5	NA	NA	NA
1612	2	1	2	5	3	1	1	2	1	1	2	1	1	1	1	3	2	2			2	5	3	5	5	5	1	5	3	NA	NA	NA
1613	1	2	2	2		2	1	2	1	1	2	1	1	1	1				3		1	1	2		5	5	5	5	1	NA	NA	NA
1614	1	2	2	6	2	1	1	2	1	1	2	1	1	1	3	2	3	3			3	2	2	2	2	3	3	3	2	NA	NA	NA
1615	1	3	1	4	2	2	1	2	2	1	2	1	1	2	3	3	2	3			3	2	2	2	2	3	3	3	2	NA	NA	NA
1616	2	4	2	4	2	3	3	2	2	2	2	3	2	1	1	1	2	2			2	3	2	1	3	3	3	3	3	NA	NA	NA
1617	2	3	2	5	4	3	3	1	1	2	2	2	1	1	1	1	3	3			3	3	3	3	3	3	3	3	2	NA	NA	NA
1618	1	1	2	1	1	1	3	1	1	1	2	1	2	3	4	3	4		3		3	3	5	1	5	5	5	5	5	NA	NA	NA
1619	1	3	2	1	1	2	3	3	1	1	2	1	2	2	2	2	2	3			2	4	3		3	3	4	3	3	NA	NA	NA
1620	2	2	2	5	5	1	1	2	1	1	2	1	3	1	2	2	2	1	1		1	1	1	3	3	5	5	1	4	NA	NA	NA
1621	1	4	2	4	3	2	3	1	3	1	2	3	2	1	3	1	3		2		3	3	4	4	4	4	4	3	3	NA	NA	NA
1622	1	2	1	4	2	2	1	2	1	2	1	1	1	2	2	2	3	3			3	4	3	3	3	2	3	2	2	NA	NA	NA
1623	1	2	2	5		2	3	2	1	2	1	1	1	2	2	4	3	3			1	3	3	3	2	1	3	3	2	NA	NA	NA
1624	2	2	1	5	3	1	1	2	1	2	1	1	1	2	2	4	4	3			1	3	2	2	1	2	3	3	2	NA	NA	NA
1625	2	1		5	3	1	3	2	1	3	1	1	1	2	2	3	3	3			3	2	2	2	1	2	2	2	2	NA	NA	NA
1626	1	2	2	5		2	3	2	1	2	1	1	1	2	2	4	4	3			3	4	4	2	2	2	2	3	3	NA	NA	NA
1627	1	2	2	2		2	3	2	1	2	3	1	1	2	1	3	2	3			1	2	3	3	2	2	3	3	2	NA	NA	NA
1628	1	2	1	5	3	2	1	2	1	3	1	1	1	3	2	4	3	3			3	4	5	2	3	2	3	3	2	NA	NA	NA
1629	1	1	2	4		2	3	2	2	2	1	1	1	2	2	3	3	3			1	4	3	2	3	2	2	2	2	NA	NA	NA
1630	1	1	1	6	4	1	1	2	2	2	1	1	1	2	2	2	4	3			2	3	3	3	3	2	3	3	2	NA	NA	NA
1631	1	4	1	4		1	2	1	3	1	1	2	3	2	2	3	2	3			1	3	3	4	2	2	2	2	2	NA	NA	NA
1632	1	2	2	4		2	1	3		2	2	1	1	2	2	3	2	3			2	3	3	3	3	2	3	3	3	NA	NA	NA
1633	1	1	2	5		1	3	2	1	2	1	1	1	2	2	2	3		2		2	3	2	2	2	2	3	3	3	NA	NA	NA
1634	1	3	2	2		2	3	2	1	2	1	1	1	2	2	2	4	3			3	3	4	4	2	2	2	2	2	NA	NA	NA
1635	1	3	2	1		2	3	2	1	3	1	1	1	2	2	2	3	3			2	5	2	4	2	3	3	2	3	NA	NA	NA
1636	1	2	2	4	3	2	1	2	1	2	1	1	1	2	2	4	3	3			3	4	3	2	2	1	3	3	2	NA	NA	NA
1637	1	3	2	1		2	3	2	1	3	1	1	1	2	2	4	4	3			3	3	3	3	4	3	3	3	2	NA	NA	NA
1638	1	3	1	1	2	2	1	2	1	2	1	1	1	2	2	3	4	3			3	2	2	2	2	2	2	2	2	NA	NA	NA
1639	1	3	2	3		2	3	2	1	2	1	1	1	2	2	2	3	3			2	2	1	1	2	2	3	1	2	NA	NA	NA
1640	1	1	1	6	4	1	3	2	1	1	2	1	1	3	3	2	2	2			1	1	5	5	1	1	1		1	NA	NA	NA
1641	1	2	2	4	4	2	1	1	1	2	1	1	1	2	2	2	2	3			5	5	5	5	5		4	5	1	NA	NA	NA
1642	1	2	1	5	6	2	1	2	2	2	1	1	1	2	2	2	2	2			1	1	5	5	1	1	1		1	NA	NA	NA
1643	1	1	1	5	5	1	1	2	3	1				2	3	2	2	2			1	1	5	5	1	1	1		1	NA	NA	NA
1644	1	1	1	5	4	1	1	2	1	1	2	1	1	2	2	2	2	1	1		1	1	5	5	1	1	1		1	NA	NA	NA
1645	1	1	2	3		2	2	2	3					2	2	2	2	3			5	5	5	5	5		4	5	1	NA	NA	NA
1646	1	1	1	5	6	1	1	2	1	1	2	1	1	2	2	2	1	1	1		1	1	5	5	1	1	1		1	NA	NA	NA
1647	1	2	1	4	6	2	1	2	3	2	1	1	1	2	2	3	2	3			5	5	5	5	5		4	5	1	NA	NA	NA
1648	2	1	1	3	5	2	3	1	1	2	1	1	1	2	2	2	2	3			5	5	5	5	5		4	5	1	NA	NA	NA
1649	2	2	2	4		2	2	2	3	2	1	1	1	2	2	3	2	3			5	5	5	5	5		4	5	1	NA	NA	NA
1650	1	2	1	3	6	2	1	2	1	2	1	1	1	2	2	2	2	3			5	5	5	5	5		4	5	1	NA	NA	NA
1651	2	2	1	1	5	2	1	1	3	2	1	1	1	2	2	2	2	3			5	5	5	5	5	5	5	5	1	NA	NA	NA
1652	1	2	1	6	6	2	1	2	2	1	2	1	1	2	2	2	2	2			1	1	5	4	5	1	1	5	1	Fear of Corona	NA	NA
1653	1	1	1	5	5	1	1	3	2	1	2	1	1	2	2	1	3	2			1	1	5	5	1	1	1		1	Fear of Corona	NA	NA
1654	2	2	1	1	6	2	1	1	3	2	1	1	1	2	2	1	1				5	5	5	5	5	5	5	5	5	Fear of Corona	NA	side effect
1655	2	1	2	5	4	1	1	3	1	2	1	1	1	2	3	2	2	2			1	1	5	5	1	1	1		1	Fear of Corona	NA	NA
1656	1	2	1	6	6	2	1	3	2	1	2	1	1	2	2	2	2	2			1	2	5	5		1	1	3	1	NA	NA	NA
1657	1	2	2	4		2	2	1	1	2	1	1	1	2	2	1	2	3			5	5	5	5	5		4	5	1	NA	NA	NA
1658	1	2	1	5	5	1	1	2	3	1	2	1	1	2	2	2	2	1	1		1	1	5	5	1	1	1		1	NA	NA	NA
1659	2	1	2	5	4	1	3	2	3	1	1	2	2	2	2	3	3	2			1	1	5	5	1	1	1		1	NA	NA	NA
1660	1	1	2	5	5	1	1	3	3	1	2	1	1	2	2	2	3	3			1	1	5	5	1	1	1		1	NA	NA	NA
1661	1	1	1	6	5	1	1	2	1	1	3	1	1	2	2	2	2	2			1	1	5	5	1	1	1		1	NA	NA	NA
1662	1	1	2	5	4	1	1	2	1	1	2	1	1	2	2	2	2	2			1	1	5	5	1	1	1		1	NA	NA	NA
1663	1	1	1	5	4	1	1	2	1	2	2	3	2	2	2	1	3	1	1		1	1	5	5	1	1	1		1	NA	NA	NA
1664	2	2	2	3		2	2	2	1	2	1	1	1	2	2	2	2	3			5	5	5	5	5		4	5	1	NA	NA	NA
1665	1	2	2	3		2	2	2	3	2	1	1	1	2	2	2	3	3			5	5	5	5	5		4	5	1	NA	NA	NA
1666	1	1	1	5	4	1	1	2	3	1	2	1	1	2	2	2	2	2			1	1	5	5	1	1	1		1	NA	NA	NA
1667	1	1	2	5	4	1	1	1	3	1	1	4	1	2	2	1	3	1	1		1	1	5	5	1	1	1		1	NA	NA	NA
1668	1	2	1	1	6	2	1	1	3	2	1	1	1	2	2	1	1	3			5	5	5	5	5		4	5	1	NA	NA	NA
1669	1		2	1	2	3	3	1	3	3	1	1	1	2	2	2	3	3			5	5	5	5	5		4	5	1	NA	NA	NA
1670	2	1	2	6	4	1	1	2	1	1	2	1	1	2	2	2	2	1	1		1	1	5	5	1	1	1		1	NA	NA	NA
1671	2	2	2	3		2	2	2	3	1	2	1	1	2	2	2	2	3			5	5	5	5	5		4	5	1	NA	NA	NA
1672	2	2	2	4	1	2	3	2	1	2	1	1	1	2	2	2	2	3			3	3	3	3	3	1	1	5	5	NA	NA	Health Professional
1673	2	4	2	2	1	3	3	1	3	1	2	1	1	2	2	2	2	3			3	3	3	3	3	1	1	5	5	NA	NA	Health Professional
1674	1	3	2	3	1	2	3	2	1	2	2	1	1	2	2	2	2	3			3	3	3	3	3	1	1	5	5	NA	NA	Health Professional
1675	2	2	2	3	1	2	3	1	1	2	1	1	1	2	2	2	2	3			3	3	3	3	3	3	3	5	5	NA	NA	Health Professional
1676	2	4	1	5	6	2	3	1	2	2	1	1	1	2	2	2	2	1	1		1	1	1	1	1	1	1	5	5	Safety	NA	Family members
1677	1	1	2	6	4	1	1	2	3	1	2	2	2	2	2	2	2	1			1	1	4	4	1	1	2		2	Fear of Corona	NA	NA
1678	2	2	2	2	3	2	1	2	1	1	2	1	1	1	2	1	2	3			2	3	4	2	2	2	3		3	NA	NA	NA
1679	1	2	2	4	3	2	1	2	1	1	2	1	1	2	2	2	3	3			2	2	2	1	2	1	3	2	3	NA	NA	NA
1680	1	1	1	1	3	1	3	1	1	1	2	1	1	1	2	2	2	3			1	1	3	2	2	2	2	3	2	NA	NA	NA
1681	1	2	2	4	4	2	1	2	1	1	1	1	3	1	2	2	2	3			1	3	3	2	4	2	3	3	3	NA	NA	NA
1682	2	3	1	4		1	1	2	1	1	2	1	1	2	2	3	4	3			2	2	2	2	3	2	2	1	2	NA	NA	NA
1683	2	3	1	1	4	2	1	2	2	2	1			1	1	2	3	3			1	3	3	2	3	2	3	2	3	NA	NA	NA
1684	1	2	2	2		3	2	2	1	3	1	1	1	2	1	2	3	3			2	2	3	3	3	2	3	3	3	NA	NA	NA
1685	2	3	1	2	4	2	1	2	1	1	1	2	2	1	2	1	1	1	3		1	3	3	2	2	1	3	3	3	NA	NA	NA
1686	2	3	2	1	3	1	1	2	1	1	2	1	1	1	1	2	2	3			1	3	2	2	3	2	2	2	2	NA	NA	NA
1687	1	2	1	6	5	2	1	2	1	1	2	1	1	2	2	1	2	2			1	1	5	4	1	1	1		1	Fear of Corona	NA	NA
1688	1	1	1	6	4	2	1	2	3	1	2	1	1	2	2	2	2	2			1	1	5	5	1	1	1	3	1	Fear of Corona	NA	NA
1689	2	1	1	5	4	1	3	2	2	1	2	1	1	2	2	2	2	2			1	1	5	5	1	1	1		1	Fear of Corona	NA	NA
1690	1	2	1	4	3	2	1	2	1	2	1	1	1	2	2	4	3	3			1	3	2	2	2	2	2	2	3	NA	NA	NA
1691	1	1	1	1	2	1	1	2	1	2	1	1	1	2	2	2	2	3			1	3	1	2	1	3	3	3	3	NA	NA	NA
1692	2	2	2	5	2	2	1	3	2	1	2	1	2	1	2	2	1	1	1		2	1	1	1	1		2	2	1	NA	NA	NA
1693	2	2	1	6	2	2	1	2	1	1	2	1		2	2	2	2	1	1		2	2	2	2	3	1	1	1	1	NA	NA	NA
1694	1	2	1	2	1	2	3	2	1	1	2	1		1	2	2	2	1	3		1	2	2	3	3	1	2	3	3	NA	NA	NA
1695	2	2	2	6	2	1	1	2	1	1	2	1		1	2	2	2	1	1		2	2	3	2	2	2	2	1	2	NA	NA	NA
1696	1	2	1	2	1	2	1	2	1	1	2	1	1	2	2	2	2	1	1		3	2	2	2	3	2	2	2	2	NA	NA	NA
1697	1	2	2	3	1	2	1	2	1	1	1	2	1	2	1	2	3	1	3		2	3	2	2		1	3	2	3	NA	NA	NA
1698	1	2		3	1	2	2	2	1	1	2	1	2	1	1	3	4	1	2		2	2	2	2	2	2	3	3	3	NA	NA	NA
1699	1	2	1	2	1	2	1	2	1	1	2	1		1	2	2	2	1	1								2	2	3	NA	NA	NA
1700	2	1	2	5	3	1	3	2	1	2	1	1	1	2	2	3	4	3			3	2	2	4	2	2	2	3	3	NA	NA	NA
1701	2	1	1	5	3	1	1	2	1	2	1	1	1	2	2	3	3	3			3	3	3	2	2	3	3	3	3	NA	NA	NA
1702	1	2	2	4		2	2	2	1	3	1	1	1	2	2	3	3	3			1	3	3	2	3	2	2	2	2	NA	NA	NA
1703	2	2	2	5	3	1	1	1	2	3	1	1	1	2	2	3	3		2		3	4	4	5	3	1	3	2	3	NA	NA	NA
1704	2	3	2	3	1	2	3	1	1	2	1	1	1	2	2	2	2	1	1		3	3	3	3	3	1	1	5	5	NA	NA	NA
1705	2	2	1	4	4	1	3	1	1	2	1	1	1	2	2	2	2	1	1		1	1	1	1	1	1	1	5	5	Safety	NA	Others
1706	2	2	2	3	1	2	3	1	3	1	2	1	1	2	2	2	2	3			3	3	3	3	3	3	1	5	5	NA	NA	Family members
1707	2	2	1	4	6	2	1	1	3	1	1	2		2	2	2	2	1	1		3	3	3	3	3	1	1	5	5	NA	NA	NA
1708	2	1	2	6	2	1	1	2	1	1	2	1	2	1	2	3	1	1	1		2	3	3	2	2	2	2		1	NA	fear	Safety
1709	2	2	2	3	1	2	3	1	2	2	1	1	1	2	2	2	2	1	1		1	1	1	1	1	1	1	5	5	Safety	NA	Family members
1710	2	3		3	5	2	3	1	2	2	1	1	1	2	2	2	2	1	1		1	1	1	1	1	1	1	5	5	Safety	NA	Family members
1711	1	2	2	4	1	2	3	1	2	1	2	1	1	2	2	2	2	1	1		3	3	3	3	3	3	1	5	5	NA	NA	Health Professional
1712	1	3	1	5	6	2	1	1	2	1	2	1	1	2	2	2	2	1	1		3	3	3	3	3	3	1	5	5	NA	NA	Health Professional
1713	2	2	1	4	5	2	1	2	1	2	1	1	1	2	2	2	2	3			3	3	3	3	3	1	1	5	5	NA	NA	Family members
1714	2	3	2	1	1	3		1	1	1	2	1	1	2	2	2	2	3			3	3	3	3	3	1	1	5	5	NA	NA	Family members
1715	2	4	1	4	5	2	3	1	1	2	1	1	1	2	2	2	2	1	1		3	3	3	3	3	1	1	5	5	NA	NA	Others
1716	2	2	1	3	4	2	3	1	1	2	1	1	1	2	2	2	2	3			3	3	3	3	3	3	3	5	5	NA	NA	NA
1717	2	2		6	6	2	1	2	2	2	1	1	1	2	2	2	2	1	1		3	3	3	3	3	3	1	5	5	NA	NA	Family members
1718	1	2	2	6	2	2	1	2	1	1	2	1	1	2	2	2	2	1	1			1	1	1	1	3	2	5	1	NA	NA	NA
1719	1	2	2	1	1	2	3	2	1	1	1	2		2	2	2	3	3			3	3	3	3	3	3	3	3	3	NA	NA	NA
1720	2	2	2	3	4	2	1	2	1	1	3	1	1	2	2	2	2	1	1		1	1	1	1	1	1		5	5	Safety	NA	Others
1721	2	3	1	4	5	2	3	1	3	2	1	1	1	2	2	2	2	3			3	3	3	3	3	1	1	5	5	NA	NA	Family members
1722	2	4	1	6	1	2	3	1	1	2	1	1	1	2	2	2	2	1	1		3	3	3	3	3	1	1	5	5	NA	NA	NA
1723	2	4	2	1	1	3	3	1	1	1	2	1	1	2	2	2	2	1			3	3	3	3	3	1	1	5	5	NA	NA	Health Professional
1724	2	4	1	6	6	2	3	1	2	2	1	1	1	2	2	2	2	1	1		3	3	3	3	3	1	1	5	5	NA	NA	Family members
1725	2	3	2	4	1	2	3	2	2					2	2	2	2	2			3	3	3	3	3	1	1	5	5	NA	NA	NA
1726	2	2	1	6	6	2	1	2	3	2	1	1	1	2	2	2	2	3			3	3	3	3	3	1	3	5	5	NA	NA	Health Professional
1727	2	2	2	4	4	2		1	3	1	1	5		2	2	2	2	3			3	3	3	3	3	3	3	5	5	NA	NA	NA
1728	1	2	2	3	1	2	3	1	3	1	2	1	1	2	2	2	2	3			3	3	3	3	3	3	3	5	5	NA	NA	NA
1729	2	1	2	5	3	1	3	2	1	2	1	1	1	3	2	3	3	3			3	4	4	2	4	2	4	3	2	NA	NA	NA
1730	2	1	2	5	3	1	3	2	1	2	1	1	1	2	1	2	2	3			2	5	5	4	5	3	4	2	2	NA	NA	NA
1731	2	2	1	4	2	2	3	2	1	2	1	1	1	2	2	3	3	3			3	4	4	3	3	2	3	4	3	NA	NA	NA
1732	2	3	2	4	3	2	3	2	3	2	1	1	1	3	2	2	2	3			1	4	4	4	4	2	3	2	2	NA	NA	NA
1733	2	2	1	4	2	2	3	1	3	3	1	1	1	2	2	3	3	3			3	3	3	4	2	3	3	3	3	NA	NA	NA
1734	2	1	2	6		1	3	2	1	3	1	1	1	2	2	3	3	3			1	3	3	3	2	1	2	2	2	NA	NA	NA
1735	1	2	2	5	3	2	1	2	1	2	3	3	2	1	2	2	2	3			1	1	1	1	1	1	1	1	1	NA	NA	NA
1736	2	2	2	1		1	2	2	1	3	1	1	1	2	2	3	3	3			3	3	3	3	3	1	3	3	3	NA	NA	NA
1737	1	1		5		1	3	2	1	2	1	1	1	2	2	2	3	3			1	3	5	4	3	2	2	2	2	NA	NA	NA
1738	2	2	1	4	2	2	1	2	1	2	1	1	1	2	2	3	2	3			3	3	3	3	3	2	3	2	2	NA	NA	NA
1739	1	2	1	4	2	2	1	2	1	3	1	1	1	2	2	4	4	3			3	4	3	3	3	4	4	3	2	NA	NA	NA
1740	2	2	1	4	3	2	1	2	1	3	1	1	1	2	2	4	3	3			3	4	3	2	3	3	3	2	2	NA	NA	NA
1741	2	2	2	1	2	2	3	1	3	2	1	1	1	2	2	2	2	3			1	3	3	3	2	2	3	2	2	NA	NA	NA
1742	2	2	1	3	2	2	1	2	1	2	1	1	1	2	2	3	2	3			3	3	3	4	5	2	3	3	3	NA	NA	NA
1743	2	1	2	4		2	3	2	1	3	1	1	1	2	2	2	2	3			3	3	3	2	3	2	3	2	2	NA	NA	NA
1744	1	2	2	4	3	2	1	2	1	2	1	1	1	2	2	4	2	3			3	3	2	4	4	2	3	2	2	NA	NA	NA
1745	2	2	2	1		2	2	2	3	2	1	1	1	2	2	3	2	3			4	4	3	3	5	2	5	3	2	NA	NA	NA
1746	2	3		1		2	2	2	1	2	1	1	1	2	2	3	3	3			3	3	3	3	2	2	2	2	2	NA	NA	NA
1747	2	2	2	2	3	2	1	2	1	3	1	1	1	2	2	3	2	3			1	4	3	2	2	2	4	2	3	NA	NA	NA
1748	1	4		4		2	1	3	3	2	1	1	1	2	2	4	4	3			5	3	3	3	3	1	5	3	3	NA	NA	NA
1749	2	1	1	5		1	1	2	1	3	1	1	1	2	2	3	2	3			3	4	4	3	3	2	3	2	2	NA	NA	NA
1750	2	3	2	3		2	2	2	3	2	1	1	1	2	2	3	2	3			1	4	3	4	3	3	4	3	3	NA	NA	NA
1751	2	2	1	5	4	2	1	2	1	2	1	1	1	3	2	3	2	3			3	4	4	3	3	3	5	5	4	NA	NA	NA
1752	2	1	1	5	3	2	1	2	1	3	1	1	1	2	2	3	3	3			3	3	3	3	3	2	3	3	3	NA	NA	NA
1753	2	2	1	5	3	1	1	1	1	3	1	1	1	2	2	3	3				3	3	2	2	2	3	3	2	2	NA	NA	NA
1754	1	2	2	1		2	2	2	1	2	1	1	1								2	1	2	5	2	1	4	3	2	NA	NA	NA
1755	1	2	1	5	3	2	1	2	1	2	1	1	1								1	1	2	1	1	1	2	1	1	NA	NA	NA
1756	1	1	2	6	4	1	1	2	1	2	1	1	1								3	2	1	1	2	2	2	1	1	NA	NA	NA
1757	1	2	1	5	3	2	3	2	1	2	1	1	1								1	1	1	1	2	1	2	1	1	NA	NA	NA
1758	1	2	1	6	5	1	1	2	2	1	1	1	2	2	2	2	2	3			2	1	1	2	3	1	2	1	2	NA	NA	NA
1759	1	3	1	1	5	2	3	2	1	2	1	1	1								2	1	2	1	1	1	2	1	1	NA	NA	NA
1760	1	3	2	1		2	3	2	1	2	1	1	1								1	1	2	4	1	1	1	1	1	NA	NA	NA
1761	1	2	2	1		2	3	2	1	1	1	4	1	1	1	1	1	3			2	1	2	2	1	1	2	1	1	NA	NA	NA
1762	1	2	2	4		2	2	2	1	2	1	1	1								1	2	3	1	1	1	2	1	1	NA	NA	NA
1763	1	2	1	1	4	2	1	2	1	1	2	1	2	2	2	2	2	3			1	1	3	3	5	1	2	1	2	Safety	NA	NA
1764	1	1	1	4	3	1	1	2	1	2	1	1	1	2	2	3	3	3			1	2	5	5	1	1	2		3	Safety	NA	NA
1765	1	1	2	5	4	1	1	3	1	1	2	1	1	1	2	2	2				1	1	5	5	1	1	2		2	Safety	NA	NA
1766	1	2	2	5	3	1	1	2	1	2	1	1	1	2	2	2	3	2			1	1	5	5	1	1	2		2	Fear of Corona	NA	NA
1767	1	2	2	5	3	2	1	2	1	2	1	1	1	2	2	2	2	1	1		1	1	5	5	1	1	1	5	2	Fear of Corona	NA	NA
1768	1	1	1	4	3	1	1	2	1	1	2	1	1	2	2	2	3	2			1	1	5	5	1	1	1		1	Safety	NA	NA
1769	1	1	1	4	3	1	3	2	1	2	1	1	1	2	2	2	2	1	1		1	1	3	3	1	1	2		2	Safety	NA	NA
1770	1	2	1	5	3	1	1	2	1	2	1	1	1	2	2	2	3	1	1		1	2	5	5	1	1	1		2	Safety	NA	NA
1771	1	1	2	4	4	1	3	2	1	1	2	1	1	2	2	3	2	2			1	1	1	5	1	1	1		2	Fear of Corona	NA	NA
1772	1	1	2	4		2	3	2	1	2	1	1	1								1	1	1	2	2	1	2	1	2	NA	NA	NA
1773	1	1	1	5	3	1	1	2	3	1	2	1	1	2	2	2	3	2			1	1	5	5	1	1	1		1	NA	NA	NA
1774	1	2	2	6	4	1	1	2	1	1	2	1	1	2	2	2	2	2			1	1	5	5	1	1	1		1	Safety	NA	NA
1775	1	2	2	6	4	1	1	2	3	1	2	1	1	2	2	2	2	2			1	1	5	5	1	1	1		2	Fear of Corona	NA	NA
1776	1	2	1	4	5	1	1	2	1	1	2	1	1	2	2	2	2	3			5	5	5	5	5		5		3	NA	NA	Safety
1777	1	3	1	3	6	2	1	1	3	2	1	1	1	2	2	2	2	3			5	5	5	5	5		5	5	5	NA	NA	side effect
1778	1	1	1	4		1	3	2	1	2	1	1	1	2	1	2	2	3			5	5	5	5	5		5		2	NA	NA	Family members
1779	1	3	1	4		2	3	2	1	2	1	1	1	2	2	2	2	3			5	5	5	5	5	5	5	5	1	NA	NA	side effect
1780	2	2	2	5		2	2	2	1	2	1	1	1	2	2	2	2	3			5	5	5	5	5		5	5	2	NA	NA	Fear of corona
1781	2	2	1	6	6	2	1			2	1	1	1	2	2	2	2	1	1		1	1	5	5	1	1	1	1	1	Fear of Corona	NA	NA
1782	2	1	1	6	4	1	1	2	3	1	2	1	1	2	2	1	2	1	1		1	1	5	5	1	1	3		1	NA	NA	NA
1783	2	1	1	4	4	2	1	2	1	1	2	1	1	2	2	2	2	2			1	1	5	5	1	1	1	5	1	Fear of Corona	NA	NA
1784	1	3	1	5	6	2	1	2	3	1	2	1	1	2	2	2	2	2			1	1	5	5	1		1	1	1	NA	NA	NA
1785	1	2	2	5	4	1	1	1	3	2	1	1	1	2	2	2	2	2			1	1	5	5	1		1		1	NA	NA	NA
1786	1	2	2	6	4	2	1	2	1					2	2	2	2	1	1		1	1	5	5	1		1		1	NA	NA	NA
1787	1	1	2	5		1	3	2	1	1	2	1	1	2	2	2	2	3			3	2	5	5	1		1		1	Safety	NA	NA
1788	1	2	2	4		2	2	2	3	2	1	1	1	2	2	2	2	3			5	5	5	5	5		5	5	3	NA	NA	Fear of corona
1789	1	2	1	6	5	2	1	2	3	1	2	1	1	2	2	2	2	2			1	1	5	5	1	1	1	2	1	Safety	NA	NA
1790	1	2	2	5		2	2	1	3	2	1	1	1	2	2	1	2	3			1	1	5	5	1	1	1	1	1	Fear of Corona	NA	NA
1791	2	1	2	5	3	1	1	2	2	1	1	3	1	3	2	1	2	2			1	1	3	5	1	1	1	1	1	Safety	NA	NA
1792	1	1	2	5	4	1	1	2	3	1	2	1	1	2	2	1	2	2			1	1	3	3	1	1	1		1	Safety	NA	NA
1793	1	2	1	6	5	2	1	2	3	1	2	1	1	2	2	3	2	1	1		1	1	4	4	1	1	1	1	1	Safety	NA	NA
1794	1	1	1	5	3	1	1	2	1	1	2	1	1	2	2	2	2	1	1		1	1	5	5	1	1	1		1	Fear of Corona	NA	NA
1795	1	1	2	5	3	1	1	2	3	1	2	1	1	2	2	2	2	1	1		1	1	5	5	1	1			1	NA	NA	NA
1796	2	1	1	4	3	1	1	2	1	2	2	1	1	2	2	1	2	2			1	1	5	5	1		1		1	NA	NA	NA
1797	1	2	1	5	4	1	1	2	1	2	1	1	1	2	2	2	3	3			5	5	5	5	5		5		5	NA	NA	NA
1798	1	2	1	5	4	2	1	2	3	1	2	1	1	2	2	2	2	2			1	1	5	5	1		1	1	1	NA	NA	NA
1799	2	1	2	5	3	1	1	2	3	1	2	1	1	2	2	2	2	2			1	1	5	5	1		3		1	NA	NA	NA
1800	1	2	2	5		2	2	1	3	2	1	1	1	2	2	3	2	3			5	5	5	5	5		5	5	1	NA	NA	Fear of corona
1801	1	3	2	5		2	2	1	3	2	1	1	1	2	2	2	2	3			5	5	5	5	5	5	5	5	5	NA	NA	NA
1802	1	3	1	2	3	2	1	2	1	1	2	1	1	2	2	2	2	3			2	1	2	2	2	2	1	1	1	NA	NA	NA
1803	1	2	2	6	6	2	1	2	2	1	2	1	1	2		2	2	1	1		1	1	5	2	1	5	1	1	1	Safety	NA	Awareness
1804	1	4	2	3	1	2	2	1	2	1	2	1	1	2		2	2	1	1		3	3	1	1	1	1	1	5	5	NA	NA	Health Professional
1805	1	4	1	4	5	2	3	1	2	2	1	1	1	2		2	2	1	1		1	1	1	1	1	1	1	5	5	NA	NA	NA
1806	1	2	1	6	6	2	1	2	2	2	1	1	1	2		2	2	3			1	1	1	1	1	1	1	5	5	NA	NA	Family members
1807	1	2	2	4	1	2	3	2	1	2	3	1	1	2	2	2	2	3			3	3	3	3	3	1	1	5	5	NA	NA	Health Professional
1808	1	4	1	3	4	2	1	1	1	1	2	1	1	2	2	2	2	3			3	3	3	3	3	1	1	5	5	NA	NA	Health Professional
1809	1	3	2	3	1	2	3	1	1	1	2	1	1	2	2	2	2	3			3	3	3	3	3	1	1	5	5	NA	NA	Health Professional
1810	1	2	1	5	6	2	1	2	2	1	2	1	1	2	2	2	2	1	1		1	1	1	1	1	1	1	5	5	Safety	NA	Health Professional
1811	1	2	2	4	4	2	1	1	1	1	2	1	1	2	2	2	2	3			3	3	3	3	3	1	1	5	5	NA	NA	Health Professional
1812	1	2	2	6	1	2	3	2	1	2	3	1	1	2	2	2	2	3			3	3	3	3	3	1	1	5	5	NA	NA	Health Professional
1813	2	4	2	1	3	3	3	2	1	1	2	1	1	1	1	1	2	3			2	1	2	4	2	3	3	1	3	NA	NA	NA
1814	1	3	1	1	3	2	1	2	1	2	1	1	1	1	2	1	1	3			1	1	2	1	1	2	1	1	1	NA	NA	NA
1815	2	3	1	1	4	2	1	2	1	1	2	1	1	1	1	1	3	3			1	1	1	4	1	3	1	3	2	NA	NA	NA
1816	2	3	1	2	4	2	1	2	1	2	1	1	1	1	2	1	1	3			2	2	2	1	1	3	1	3	3	NA	NA	NA
1817	1	2	1	6	4	1	1	2	1	2	1	1	1	1	1	1	1	3			3	3	3	2	2	1	1	1	3	NA	NA	NA
1818	2	2	2	4		2	2	1	3	2	1	1	1	2	2	2	2	3			5	5	5	5	5		5	5	5	Fear of Corona	NA	Fear of corona
1819	1	2	2	6	4	2	1	2	2	1	1	2	1	2	2	2	2	2			1	1	5	5	1		1	1	1	NA	NA	NA
1820	2	2	1	4	3	1	1	2		1	2	1		1	1	1	1	3			2	2	1	1	2	2	1	2	3	NA	NA	NA
1821	1	2	2	6	4	1	1	2	1	2	1	1	1	1	2	1	1	3			2	1	1	1	1	2	1	1	1	NA	NA	NA
1822	2	3	1	1	3	1	1	2	1	1	2	1	1	1	1	1	1	1	1		1	1	1	4	1	1	1	2	1	NA	NA	NA
1823	2	1	1	4	3	1	1	1	1	1	1	1	1	1	1	1	1	3			2	2	2	4	3	2	3	2	2	NA	NA	NA
1824	1	2	2	5	3	1	1	2	1	2	1	1	1	1	1	2	1	3			1	1	2	3	2	1	1	1	1	NA	NA	NA
1825	2	4	1	1	1	2	3	2	1	1	2	1	2	2	2	2	4	3			3	4	3	5	4	4	4	1	4	NA	NA	NA
1826	2	4	2	2	1	2	3	2	3	3	2	4	2	2	2	2	4	3			4	4	4	5	4	4	4	1	3	NA	NA	NA
1827	2	1	1	4	1	1	3	2	2	3	2	3	2	2	2	2	4	3			3	4	3	5	4	4	4	1	3	NA	NA	NA
1828	1	1	1	1	2	1	3	3	2	3	3	1	2	3	4	3	2	3			4	5	4	5	5	3	3	1	4	NA	NA	NA
1829	2	1	2	1	1	2	1	1	1	3	2	1	2	2	2	2	4	3			4	4	3	5	4	2	3	1	3	NA	NA	NA
1830	1	2	1	2	1	2	3	3	2	3	3	1	2	3	4	3	4	3			3	2	2	5	5	4	4	3	5	NA	NA	NA
1831	2	4	2	1	5	3	3	1	2	3	2	3	2	2	2	2	4	1	1		3	4	3	5	4	4	4	1	3	NA	NA	NA
1832	1	2	2	1	1	2	3	1	1	3	2	3	2	2	2	2	4	3			3	3	3	5	4	4	4	2	3	NA	NA	NA
1833	1	2	1	3	1	2	1	1	2	3	2	3	2	2	2	1	4	1	1		3	4	3	5	4	4	4	1	3	NA	NA	NA
1834	1	3	1	4	6	2	1	2	1	1	1	5		2	2	2	2	1	1		1	1	1	1	1	1	1	5	5	Safety	NA	Health Professional
1835	1	3	2	4	1	2	3	1	1	1	1	3	1	2	2	2	2	1	1		1	1	1	1	1	1	1	5	5	Safety	NA	Health Professional
1836	1	2	2	6	6	2	1		2	2	3	1	1	2	2	2	2	1	1		1	1	1	1	1	1	1	5	5	Safety	NA	Health Professional
1837	1	4	1	5	6	2	3	1	3	2	3	1	1	2	2	2	2	1	1		3	3	3	3	3	1	1	5	5	NA	NA	Health Professional
1838	1	4	2	6	6	2	3	1	2	2	2	1	1	2	2	2	2	3			3	3	3	3	3	1	1	5	5	NA	NA	Health Professional
1839	1	1	2	5	5	1	1	2	1	1	2	1	1	2	2	2	2	1	2		3	1	1	1	1	1	1	5	5	Safety	NA	Health Professional
1840	2	2	1	4	3	2	1	2	1	2	1	1	1	2	2	2	2	3			3	3	3	3	3	1	1	5	5	NA	NA	Health Professional
1841	2	2	1	5	5	2	1	1	1	2	1	1	1	2	2	2	2	3			3	3	3	3	3	1	1	5	5	NA	NA	Health Professional
1842	2	4	1	4	6	2	3	1	2	2	3	1	1	2	2	2	2	3			3	3	3	3	3	1	1	5	5	NA	NA	Health Professional
1843	2	4	2	4	1	3	3	1	2	2	3	1	1	2	2	2	2	1	1		3	3	3	3	3	1	1	5	5	NA	NA	Health Professional
1844	1	3	1	4	5	2	1	2	1	2	3	1	1	2	2	2	2	1	1		3	3	3	3	3	1	1	5	5	NA	NA	Health Professional
1845	1	2	1	7	6	2	1	1	2	2	3	1	1	2	2	2	2	1	1		1	1	1	1	1	1	1	5	5	Safety	NA	Health Professional
1846	2	2	2	4	3	2	1	2	1	1	2	1	1	2		2	2	3			3	3	3	3	3	1	1	5	5	NA	NA	Awareness
1847	2	2	1	7	6	2	1	2	1	2	3	1	1	2	2	2	2	3			3	3	3	3	3	1	1	5	5	NA	NA	Health Professional
1848	1	2	1	3	5	2	1	1	1	1	1	5		2	2	2	2	1	1		1	1	1	1	1	1	1	5	5	Safety	NA	Health Professional
1849	1	2	2	4	1	2	3	1	1	1	2	1	1	2	2	2	2	1	1		1	1	1	1	1	2	1	5	5	Safety	NA	Health Professional
1850	2	2	1	4	6	2	1	2	1	1	2	1	1	2	2	2	2	1	1		1	1	1	1	1	1	1	5	5	Safety	NA	Health Professional
1851	2	2	1	4	4	2	1	2	3	2	2	1	1	2	2	2	2	3		Others	3	3	3	3	3	1	1	5	5	NA	NA	Health Professional
1852	2	4	1	2	3	2	1	1	3	1	2	1	1	2	2	2	2	3			3	3	3	3	3	1	1	5	5	NA	NA	Health Professional
1853	2	2	2	3	3	1	1	2	1	1	2	1	1	2	2	2	2	1	1		3	3	3	3	3	1	1	5	3	NA	NA	Health Professional
1854	1	2	2	4	1	2	3	1	1	1	2	1	1	2	2	2	2	3			3	3	3	3	3	1	1	5	5	NA	NA	Health Professional
1855	1	1	1	7	1	1	3	2	3	2	3	1	1	2	2	2	2	3		Age	1	1	1	1	1	1	1	5	5	Safety	NA	Health Professional
1856	1	3	2	7	6	3	3	1	3	2	3	1	1	2	2	2	2	1	1		1	1	1	1	1	1	1	5	5	Safety	NA	Awareness
1857	1	4	1	3	1	2	3	2	3	2	3	1	1	2	2	2	2	1	1		3	3	3	3	3	1	1		3	NA	NA	Health Professional
1858	1	2	1	4	4	2	1	1	1	2	3	1	1	2	2	2	2	3			3	3	3	3	3	1	1	5	5	NA	NA	Health Professional
1859	1	2	2	4		2	3	2	1	2	1	1	1	2	2	3	3	3			3	3	3	3	2	2	4	2	2	NA	NA	NA
1860	1	2	2	4	3	2	1	2	1	2	1	1	1	2	2	4	3	3			2	2	2	1	1	1	2	2	2	NA	NA	NA
1861	1	1	1	5		1	3	2	1	2	1	1	1	2	2	3	3	3			1	4	3	3	3	2	2	2	2	NA	NA	NA
1862	1	2	1	3	2	2	1	2	1	3	1	1	1	2	2	3	4	3			3	2	3	3	2	2	2	4	2	NA	NA	NA
1863	1	2	2	5		2	1	2	1	2	1	1	1	2	2	4	3	3			3	2	1	2	2	3	4	4	4	NA	NA	NA
1864	1	2	1	4	2	2	1	2	3	2	1	1	1	2	2	3	4	3			1	4	3	2	2	2	4	3	3	NA	NA	NA
1865	1	2	2	4	2	2	1	1	2	1	2	1	1			3	3	3			1	1	2	2	2	2	5	2	2	NA	NA	NA
1866	1	4	2	3		2	3	1	1	2	1	1	1	2	2	2	1	3			1	3	3	3	3	2	2	2	2	NA	NA	NA
1867	1	2	1	2	3	2	1	2	2	3	1	1	1	2	2	3	4	3			1	5	4	4	3	2	3	2	2	NA	NA	NA
1868	1	2	1	4	3	2	1	1	1	2	1	1	1	2	2	3	3	3			2	3	4	2	2	2	2	2	2	NA	NA	NA
1869	1	3	1	4	3	2	1	2	2	2	1	1	1	2	2	3	2	3			1	2	2	1	3	3	3	3	2	NA	NA	NA
1870	2	3	1	5	4	2	1	2	1	1	2	1	1	2	2	3	2	3			4	3	3	3	3	5	3	2	2	NA	NA	NA
1871	1	1	2	5		1	1	2	1	2	1	1	1	2	2	3	3	3			2	2	2	3	2	1	3	1	4	NA	NA	NA
1872	1	2	2	6	4	1	1	2	1	1	2	1	1	1	1	2	3	3			1	3	3	3	3	2	2	3	3	NA	NA	NA
1873	2	1	1	6	4	1	3	1	1	3	1	1	1	1	2	2	2	3			2	3	3	2	2	2	2	3	3	NA	NA	NA
1874	2	2	1	4	3	2	3	1	1	2	2	1	1	2	2	2	4	3			1	3	2	3	3	2	2	3	2	NA	NA	NA
1875	2	3	2	1	4	1	1	2	1	1	2	1	1	1	2	2	4	3			1	2	2	2	2	1	2	2	2	NA	NA	NA
1876	2	2	2	3	3	2	1	2	1	1	2	1	1	1	1	2	4	3			1	3	3	1	3	1	3	2	2	NA	NA	NA
1877	2	3	1	3	3	2	1	2	1	1	2	1	1	2	1	1	2	3			2	3	3	2	3	2	3	3	3	NA	NA	NA
1878	2	3	2	3	3	2	1	2	1	1	2	1	1	1	1	1	2	3			2	1	1	2	2	1	1	2	1	NA	NA	NA
1879	1	3	2	1	3	3	1	2	1	2	1	1	1	2	2	2	3	3			1	2	2	3	2	2	2	2	2	NA	NA	NA
1880	2	3	2	4	4	2	2	2	1	1	2	1	1	1	2	2	4	3			2	2	3	3	3	2	2	3	1	NA	NA	NA
1881	2	2	1	1	3	2	1	2	1	2	3	1	1	1	1	3	3	3			2	3	3	3	3	2	2	3	1	NA	NA	NA
1882	1	3	2	1	3	1	1	2	1	1	2	1	1	1	1	2	1	3			1	4	2	3	2	1	1	1	1	NA	NA	NA
1883	2	2	2	2	3	2	1	2	1	1	2	1	1	1	2	1	2	3			1	2	2	2	2	1	2	1	1	NA	NA	NA
1884	1	2	1	1	3	1	1	2	1	1	2	1	1	1	2	1	2	3			2	2	2	2	1	2	3	2	3	NA	NA	NA
1885	2	2	1	4	3	2	3	2	1	1	1			1	1	2	2	3			1	2	3	2	3	1	2	2	2	NA	NA	NA
1886	2	2	1	3	4	2	1	2	1	1	1			1	2	1	2	3			2	2	2	2	3	1	1	2	2	NA	NA	NA
1887	1	3	1	1	2	2	1	2	1	1	2	1	1	1	2	1	2	3			1	1	2	3	2	1	1	2	2	NA	NA	NA
1888	2	1	2	4	3	2	1	2	1	1	2	1	1	1	1	2	2	3			3	4	3	1	1	1	3	2	3	NA	NA	NA
1889	2	2	2	3	3	1	1	2	2	1	2	1	1	2	2	2	2	3			1	3	3	3	3	2	3	3	3	NA	NA	NA
1890	1	2	2	4	3	2	1	2	1	1	2	1	1	1	1	3	2	3			1	3	3	2	3	1	4	2	3	NA	NA	NA
1891	1	1	2	2	3	2	3	2	1	1	2	1	2	2	1	2	2	3			3	4	1	2	2	1	4	2	1	NA	NA	NA
1892	2	2	1	4	3	1	1	2	1	1	2	1	1	1	1	2	2	3			1	2	3	3	3	1	2	1	3	NA	NA	NA
1893	2	1	1	3	2	1	1	1	1	1	2	1	1	1	2	2	3	3			2	2	2	3	2	2	2	2	3	NA	NA	NA
1894	1	1	1	3	3	1	3	1	1	1	2	1	1	1	1	1	2	3			1	3	3	2	2	1	2	2	3	NA	NA	NA
1895	1	2	2	4	4	2	1	2	1	1	2	1	1	1	1	2	2	3			1	3	4	2	2	1	2	2	1	NA	NA	NA
1896	2	1	1	3	3	2	1	2	1	1	2	1	1	1	1	2	2	3			2	2	2	2	1	2	3	1		NA	NA	NA
1897	2	2	2	6	4	1	1	2	1	2	1	1	1	1	1	2	1	3			1	3	3	1	3	1	2	2	2	NA	NA	NA
1898	2	1	1	3	3	2	1	1	1	1	2	1	1	1	1	1	2	3			1	3	2	1	2	1	3	1	2	NA	NA	NA
1899	1	2	1	4	3	1	3	1	1	1	2	1	1	1	1	3	3	3			1	2	1	1	2	1	4	1	1	NA	NA	NA
1900	2	2	2	3	3	2	3	2	1	1	2	1		1	1	2	2	2			1	3	3	2	2	1	3	3	2	NA	NA	NA
1901	2	1	2	4	3	2	1	2	2	1	2	1	1	1	1	2	2	3			2	3	1	3	3	2	3	2	2	NA	NA	NA
1902	2	1	2	4	2	3	1	2	1	1	2	1	1	1	2	3	4	3			1	2	3	2	2	2	2	2	2	NA	NA	NA
1903	1	1	1	3	3	2	1	1	1	1	2	1	1	1	1	1	1	1	2		1	3	2	3	2	1	2	3	1	NA	NA	NA
1904	2	3	2		3	2	1	2	1	1	2	1	1	1	2	2	2	3			1	1	1	1	2	1	1	2	2	NA	NA	NA
1905	2	1	2	6	4	1	1	1	1	1	2	1	1	1	1	2	3	3			1	3	3	2	2	1	3	2	2	NA	NA	NA
1906	1	2	1	1	3	1	1	1	1	1	2	1	1	1	1	1	1	3			2	3	2	2	2	1	2	2	2	NA	NA	NA
1907	2	3	1	4	3	2	1	2	1	1	2	1	1	1	2	1	1	3			1	1	1	2	2	1	4	3	1	NA	NA	NA
1908	2	3	2	3	3	2	1	2	2	1	2	1	1	2	2	2	2	3			1	1	1	1	1	1	2	2	2	NA	NA	NA
1909	2	2	2	5	5	1	1	2	1	1	2	1	2	2	2	2	2	2			1	5	5	5	5	2	1	5	1	NA	NA	NA
1910	2	2	1	5	5	1	1	2	1	1	2	1	2	2	2	2	2	3			1	5	5	5	5	2	1	5	1	NA	NA	NA
1911	2	1	2	6	5	1	1	2	1	2	2	1	2	2	2	2	1	2			1	1	1	1	1	1	1	1	1	NA	NA	Awareness
1912	2	2	1	4	4	2	1	1	3	1	2	1	1	1	1	1	2	1	1		2	2	2	5	2	2	2	3	2	NA	NA	NA
1913	2	3	1	6	5	2	1	3	2	2	1	1	1	1	1	1	1	2			4	4	5	4	3	1	1	1	4	NA	NA	NA
1914	2	2	2	4	4	2	1	2	1	1	2	1	1	3	4	3	4	1	1		1	1	4	3	1	1	1	1	1	NA	NA	NA
1915	1	2	2	7	6	2	1	2	1	1	2	1	1	2	2	2	2	1	1						2	1	1	2	1	NA	Safety	NA
1916	1	2	2	7	6	2	1	2	2	1	2	1	1	2	2	1	1	1	1		1	1	3	2	1	1	1	3	1	NA	NA	NA
1917	1	2	1	7	6	2	1	2	2	1	2	1	2	2	2	1	1	1	1		1	1	3	2	1	1	1	3	1	Safety	NA	Safety
1918	1			5	2	2	3		1	1	2	1	2	1	1	1	1	2			1	1	1	1	1	1	1	1	3	NA	NA	NA
1919	2	3	2	1	4	2	1	2	1	2	1	1	1	1	2	1	1	3			2	2	1	1	1	3	1	3	3	NA	NA	NA
1920	1	2	2	5	2			2	1	1	2	3	3	2	2	2	2	1	1		1	3	2	3	2	2	3	4	2	NA	NA	NA
1921	1	1	2	3	2	1	1	2	2	2	2	2	1	2	1	1	2	2			2	1	2	3	1	1	1	2	2	NA	NA	NA
1922	2	2	1	6	4	1		2	1	2	1	3	3	3	2	2	2	2			3	1	3	3	3	1	1	1	2	NA	NA	NA
1923	1	3	1	3	2	2	3		1	1	2	1	3	3	3	2	2	2			3	1	3	3	3	1	1	2	2	NA	NA	NA
1924	2	1	2	5	5	1	1	2	1	1	2	1	2	2	2	2	2	3			1	5	5	5	5	2	1	5	1	NA	NA	NA
1925	1	1	1	6	1	1	3	1	3	1	2	1	1	1	1	1	1	1	1		1	1	1		1	1	1	1	1	NA	NA	NA
1926	2	1	2	5	5	1	1	2	1	1	2	1	2	2	2	2	2	2			1	5	5	5	5	2	1	5	1	NA	NA	NA
1927	2	2	2	6	5	2	3	3	2	3	2	1	3	3	3	1	3	2			4	5	3	4	3	2	1	3	4	NA	NA	NA
1928	2	2	2	5	2	1	1	2	1	1	2	1	1	2	2	2	2	1	2	Others	1	1	5	5	1	1	1	1	1	NA	NA	NA
1929	2	2	2	4	5	2	2	3	2	2	2	1	1	3	3	3	3	2			4	4	3	3	5	3	3	2	3	NA	NA	NA
1930	2	2	1	5	6	2	1	2	1	1	2	1	1	3	2	3	3	3			5	5	5	5	1	1	3	3	3	NA	NA	NA
1931	2	1	1	6	3	2		2	2	1	2	1	1	2	2	2	2	3			1	1	1	1	2	1	1	1	2	NA	NA	NA
1932	1	1	2	6	4	2	1	1	2	1	2	2		1	1	1	1	2			1	1	1	1	1	1	1	1	1	NA	NA	NA
1933		1	2	2		1		1	1	1	1	2	1	1	1	1	1		1		1	1	1	1	1	1	1	1	1	NA	NA	NA
1934	2					3	3	1	2	1	2	4	1	1	1	1	2	2			1	1	1	1	1	1	1	1	1	NA	NA	NA
1935	1	3	1	5	2	2	1	2	2	1	2	1	3	1	3	3	3	3			2	3	2	3	3	2	1	3	1	NA	NA	NA
1936	1	1	2	6	2	2		1	2	2	3	2	3	2	1	3	2	3			2	1	2		4	2	2	4	3	NA	NA	NA
1937	2	3		6	1	1	3	1	3	2	2	3	2	2	4	2	3	3			4	4	4	5	4	2	3	2	2	NA	NA	NA
1938	1	2	1	6	2	1	1	2	1	1	2	1	2	1	1	2	2	2			2	1	1	5	1	1	5	5	1	NA	NA	NA
1939	1	2	2	6	2	1	1	2	1	1	2	1	2	1	1	2	2	2			2	1	1	5	1	1	5	5	1	NA	NA	NA
1940	2	2	1	6	2	1	1	2	1	1	2	1	2	1	1	2	2	2			2	1	1	5	1	1	5	5	1	NA	NA	NA
1941	2	2	1	1	4	2	1	2	1	2	1	1	1	1	2	1	1	3			2	2	2	3	2	1	2	2	2	NA	NA	NA
1942	2	2	1	6	6	2	1	2	1	2	2	1	1	2	2	2	2	1	1		1	1	5	5	1	1	1	1	1	NA	NA	NA
1943	2	2	1	5	5	1	2	1	2	1	2	1	3	3	3	3	4	3			2	2	1	4	4	3	1	3	3	NA	NA	NA
1944	2	2	2	6	5	1	1	3	2	1	2	1	1	2	4	3	4	3			5	4	3	3	5	3	3	2	4	NA	NA	NA
1945	1	2	1	4	4	2	1	2	1	1	2	1	1	1	1	1	1	1	2		2	1	1	1	2	2	2	2	1	NA	NA	NA
1946	1	1	1	5	1	1	3	1	1	1	1			1	2	1	1	1	1		2	2	1	3	1	1	2	2	1	NA	NA	NA
1947	1	1	2	6	5	1		2	1	1	2	1	1	1	1	2	1	1	1		2	2	2	3	3	2	2	2	2	NA	NA	NA
1948	2	2	1	1	4	2	2	1	1	1	2	1	1	1	2	1	1	1	2		1	1	1	1	2	2	2	1	2	NA	NA	NA
1949	2	2	1	4	4	2	1	2	1	1	2	1	1	1	2	1	1	1	1		2	2	3	3	3	3	2	2	2	NA	NA	NA
1950	1	2	1	6	5	1	1	2	1	1	2	1		1	2	1	3	1	1		2	2	2	2	3	3	3	2	2	NA	NA	NA
1951	2	1	2	5		2	1	2	1	2	1	1	1	2	2	2	2	3			1	3	2	2	2	2	3	2	3	NA	NA	NA
1952	2	2	1	3	6	2	1	1	3	1	2	1	1	2	2	2	2	1	1		3	3	3	3	3	1	1	5	5	NA	NA	Others
1953	2	3	1	4	3	2	3	1	1	2	3	1	1	2	2	2	2	1	1		3	3	3	3	3	1	1	5	5	NA	NA	Health Professional
1954	1	2	1	6	6	2	1	2	2	1	2	1	1	2	2	2	2	1	1		1	1	1	1	1		1	5	5	Safety	NA	Health Professional
1955	2	3	2	2	1	2	3	1	2	1	2	1	1	2	2	2	2	1	1		3	3	3	3	3	1	1	5	5	NA	NA	Family members
1956	2	3	1	6	6	2	3	2	2	2	1	1	1	2	2	2	2	1	1		3	3	3	3	3	1	1	5	5	NA	NA	Health Professional
1957	2	3		6	6	2	3	1	2	2	3	1	1	2	2	2	2	1	2		1	1	1	1	1	1	1	5	5	Safety	NA	Health Professional
1958	1	2	1	7	6	1	1	2	2	2	3	1	1	2	2	2	2	1	1		1	1	1	1	1	1	1	5	5	Safety	NA	Health Professional
1959	2	1	2	6	5	1	1	2	3	1	2	1	1	2	2	2	2	3			1	1	1	1	1	1	1	5	5	Safety	NA	Health Professional
1960	1	1	2	5		1	3	2	1	2	1	1	1	2	2	2	2	3			2	2	3	3	3	2	3	2	2	NA	NA	NA
1961	1	2	2	7	2	1	1	2	1	1				2	2	1	1	2			1	1	2	2	1	1	1	2	1	NA	NA	NA
1962	1	1	2	7		1	1	2	1	1	2	1	1	2	2	2	3	2			1	1	4	2	1	1	1	1	2	NA	NA	NA
1963	1	2	1	6	6	2	3	2	2	2	1	1	1	2	2	2	2	1	1		3	1	1	1	1		1	5	5	Safety	NA	Health Professional
1964	1	2	2	3		2	3	2	1	2	1	1	1	2	2	2	2	1	1		3	3	3	3	3	1	1	5	5	NA	NA	Health Professional
1965	1	2	2	5	6	2	2	2	2	1	2	1	1	2	2	2	2	1	1		3	3	3	3	3	1	1	5	5	NA	NA	Health Professional
1966	1	2	1	3	5	2	1	2	1	1	2	1	1	2	2	2	2	1	1		3	3	3	3	3	1	1	5	5	NA	NA	Others
1967	1	2	1	2	5	2	1	2	1	1	2	1	1	2	2	2	2	1	1		3	3	3	3	3	1	1	5	5	NA	NA	Others
1968	1	3	1	1	5	2	1	2	1	1	2	1	1	2	2	2	2	1	1		3	3	3	3	3	1	1	5	5	NA	NA	Others
1969	1	2	1	7	6	2	1	1	2	2	1	1	1	2	2	2	2	1	1		1	1	4	1	1		1	1	1	NA	NA	NA
1970	1	2	2	7	6	2	1	2	2	1	2	1	1	2	2	2	2	2			1	1	1	1	1	1	1	5	5	Safety	NA	Health Professional
1971	2	2	2	4	1	2	3	1	1	3	3	1	1	2	2	2	2	1	1		3	3	3	3	3	1	1	5	5	NA	NA	Health Professional
1972	2	2	1	4	4	2	3	2	1	2	3	1	1	2	2	2	2	3			3	4	3	3	3	1	1	5	5	NA	NA	Health Professional
1973	2	2	2	3	1	2	3	1	1	2	3	1	1	2	2	2	2	3			3	3	3	3	3	1	1	5	5	NA	NA	Health Professional
1974	1	2	1	5	6	2	1	1	2	2	3	1	1	2	2	2	2	1	1		1	1	4	2	1	1	1	1	2	NA	NA	NA
1975	1	2	2	2	1	2	3	1	3	2	3	1	1	2	2	2	2	1	1		3	3	3	3	3	1	1	5	5	NA	NA	Health Professional
1976	2	4	1	4	1	2	3	1	1	1	2	1	1	2	2	2	2	1	1		3	3	3	3	3	1	1	5	5	NA	NA	Health Professional
1977	2	3	2	4	1	2	3	1	1	1	3	1	1	2	2	2	2	1	1		3	3	3	3	3	1	1	5	5	NA	NA	Family members
1978	2	4	1	5	1	3	3	1	1	1	3	1	1	2	2	2	2	1	1		3	3	3	3	3	1	1	5	5	NA	NA	Family members
1979	2	2	1	5	3	2	2	1	1	1	2	2	1	1	1	1	2	3			2	1	1	1	2	1	2	2	1	NA	NA	NA
1980	1	3	2	1	1	2	3	1	2	1	2	3	2	1	2	1	1	2			2	3	2	3	3	2	2	1	3	NA	NA	NA
1981	2	2	2	6	2	2	2	1	2	2	2	2	2	2	2	2	2	2			1	2	2	1	2	2	1	2	5	NA	NA	NA
1982	2	2	1	2	5	1		1	1	2	1	3	1	2	1	1	3	1	1		1	1	1	2	1	2	2	2	1	NA	NA	NA
1983	1	2	2	4	2	1		1	2	1	1	2	2	1	1	1	2	2			1	1	2	3	1	2	2	1	2	NA	NA	NA
1984	2	2	1	1	4	2	1	2	1	1	1	3	1	1	3	2	2	2			2	1	2	3	3	4	1	3	3	NA	NA	NA
1985	1	1	1	6	1	1	1	2	1	1	2	1	1	2	2	1	2	1	1		1	1	5	5	1	1	1		1	NA	NA	NA
1986	1	2	2	6	2	1		2	2	2	3	2	2	2	3	2	3	3			2	2	2	5	5	5	5	5	4	NA	NA	NA
1987	2	1	1	3	2	1	3	2	1	2	2	1	2	2	3	2	4	3						5	5	5	5	5	5	NA	NA	NA
1988	1	3	1	2	2	2	3	2	1	1	1	2	2	2	2	3	3	3			2	2	3	5	5	5	5	5	5	NA	NA	NA
1989	2	1	1	5	1	1	1	1	1	1	2	1	2	2	2	2	1	2			1	5	5	2	5	1	1	3	1	NA	NA	NA
1990	1	1	1	6	1	1	3		1	1	2	1	2	1	3	3	3	2			2	1	3	3	3	2		4	3	NA	NA	NA
1991	1	2	2	1	1	1	3		1	1	2	1	2		3	3	3	2			2	1	3	3	3	2		4	3	NA	NA	NA
1992	1	2	1	5	4	1	3	2	3	1	1	4	2	2	2	1	2	2			1	1	2	3	1	1	2		1	Safety	NA	NA
1993	1	1	1	5	4	1	3	2	1	2	1	1	1	2	2	2	2	2			1	1	5	5	1	1	1		2	Fear of Corona	NA	NA
1994	1	1	1	6	4	1	1	3	1	1	2	1	1	2	2	3	3	2			1	2	5	5	1	5	1		1	Fear of Corona	NA	NA
1995	1	1	1	6	4	1	1	2	3	1	2	1	1	2	2	2	2	1	1		1	1	3	3	1	1	1		3	Safety	NA	NA
1996	1	1	2	5	4	1	1	2	1	1	1	2	1	2	2	3	2	2			1	1	5	5	2	1	2		2	NA	Safety	NA
1997	1	2	2	5	4	1	1	2	3	1	3	1	1	2	2	2	2	1	1		1	1	5	5	1	1	1		1	Safety	NA	NA
1998	1	2	1	3	5	2	3	2	1	2	1	1	1	2	2	2	2	3			5	5	5	5	5	5	5	5	2	NA	NA	Safety
1999	2	1	2	5	4	1	1	2	3	1	2	1	1	2	2	2	2	2			1	1	5	5	1	1	1		2	Safety	NA	NA
[truncated: 1,131 more rows]
